# Supplementary material for: Genome-wide analysis of rice cis-natural antisense transcription under cadmium exposure using strand-specific RNA-Seq
Source: BMC Genomics. 2017 Oct 6;18:761. doi: 10.1186/s12864-017-4108-5 (PMC6389181; doi:10.1186/s12864-017-4108-5)
Supplement: Supplementary file 1 — Table S1. Mapping of RNA-Seq reads obtained from root and shoot samples to the reference IRGSP-1.0 genome sequence. Table S2. Classification of 409 RAP transcripts with upregulated cis-NATs into three groups based on the expression of transcribed RAP transcripts from the opposite DNA strand. (XLS 367 kb) [file 12864_2017_4108_MOESM1_ESM.xls]

## Sheet: Table S1
Table S1. Mapping of RNA-Seq reads obtained from root and shoot samples into the reference IRGSP-1.0 genome sequence.
Tissue	Stress	Time	Total aligned	Unique non-junc hit	%	Unique junc hit	%	Multi hit	%	Unaligned	%
Root	Control	0 h	5210900	3967095	64.69	1044485	17.03	199320	3.25	921957	15.03
		1 h	7302533	5587723	59.99	1414912	15.19	299898	3.22	2011692	21.6
		12 h	10662415	8027127	61.87	2233093	17.21	402195	3.1	2312221	17.82
		24 h	5996257	4693733	55.51	1081679	12.79	220845	2.61	2458805	29.08
	Cd_0.2 µM	1 h	8106039	6493979	66.19	1275038	13	337022	3.44	1705367	17.38
		12 h	6610928	5037268	61.24	1323423	16.09	250237	3.04	1614268	19.63
		24 h	10037104	7759794	59.46	1879212	14.4	398098	3.05	3013374	23.09
	Cd_1 µM	1 h	9749445	7748705	65.36	1643200	13.86	357540	3.02	2106030	17.76
		12 h	10422047	7972855	65.3	2059454	16.87	389738	3.19	1787204	14.64
		24 h	10589256	8291389	63.94	1904644	14.69	393223	3.03	2378084	18.34
	Cd_50 µM	1 h	8355343	6975805	60.63	1081453	9.4	298085	2.59	3150460	27.38
		12 h	8864991	7728470	65.4	813356	6.88	323165	2.73	2951785	24.98
		24 h	8000213	6944858	58.99	750720	6.38	304635	2.59	3772300	32.04
Shoot	Control	0 h	11158161	8331176	71.12	2469776	21.08	357209	3.05	555459	4.74
		1 h	12340256	9210304	71.26	2703920	20.92	426032	3.3	585455	4.53
		12 h	11505943	8569952	71.35	2546562	21.2	389429	3.24	505997	4.21
		24 h	9924801	7487129	69.17	2103336	19.43	334336	3.09	898746	8.3
	Cd_0.2 µM	1 h	11787530	8876641	71.91	2523607	20.44	387282	3.14	556469	4.51
		12 h	12248226	9059527	70.75	2705590	21.13	483109	3.77	556707	4.35
		24 h	9994689	7558399	69.44	2086384	19.17	349906	3.21	889475	8.17
	Cd_1 µM	1 h	10689594	8012003	71.97	2320476	20.84	357115	3.21	443464	3.98
		12 h	7193061	5318189	70.6	1546393	20.53	328479	4.36	340010	4.51
		24 h	8723839	6551689	68.9	1862976	19.59	309174	3.25	785261	8.26
	Cd_50 µM	1 h	11864632	8915758	72.36	2567668	20.84	381206	3.09	457071	3.71
		12 h	11743086	8796713	71	2554066	20.61	392307	3.17	646976	5.22
		24 h	6051581	4603740	69.9	1251849	19.01	195992	2.98	534665	8.12

## Sheet: Table S2
	Table S2. Three classified groups of 409 RAP transcripts with upregulated cis-NATs based on the expression of transcribed RAP transcripts from the opposite DNA strand
			Fold Change																																					RPKM
			Antisense transcript																		RAP																			Antisense transcript
			Root									Shoot									Root									Shoot										Root
			Cd_50 µM			Cd_0.2 µM			Cd_1 µM			Cd_50 µM			Cd_0.2 µM			Cd_1 µM			Cd_50 µM			Cd_1 µM			Cd_0.2 µM			Cd_50 µM			Cd_1 µM			Cd_0.2 µM				Control	Cd_50 µM			Cd_1 µM			Cd_0.2 µM
	Transcript	Length (bp)	1 h	12 h	24 h	1 h	12 h	24 h	1 h	12 h	24 h	1 h	12 h	24 h	1 h	12 h	24 h	1 h	12 h	24 h	1 h	12 h	24 h	1 h	12 h	24 h	1 h	12 h	24 h	1 h	12 h	24 h	1 h	12 h	24 h	1 h	12 h	24 h		0 h	1 h	12 h	24 h	1 h	12 h	24 h	1 h	12 h	24 h
Upregulated sense transcripts
	Os03t0196600-01	1380	1	1.3	2.8	1	1.1	1.1	1	1	1.1	1	1	1	1	1	1	1	1	1	0.1	368.4	241.1	56.3	18.5	12.5	91.1	23.4	15.9	1.1	2	5.3	1.6	0.8	1.1	1.6	0.9	1.3		0	0	0.25	1.79	0	0	0.07	0	0.11	0.08
	Os01t0826400-01	2058	1	1.6	2.5	1	1.1	1.1	1	1.1	1	1	1	1	1	1	1	1	1.1	1	0.1	64.4	55.9	19.1	7.2	5	27.6	8.2	7.3	1.3	3.6	7.1	1.3	2.5	1	2.2	2.2	1.1		0	0	0.63	1.45	0	0.05	0	0	0.08	0.05
	Os07t0267200-01	1713	1.6	3.7	2.4	1.2	1.6	1.1	2.2	1.4	1.2	1	1	1.1	1	1	1	1	1.1	1	0.1	35.7	54	3.4	16.1	7.8	2.4	18.8	6.9	0.9	1.7	3.6	0.9	1	0.9	0.9	1.2	0.9		0	0.58	2.73	1.44	1.18	0.35	0.17	0.15	0.55	0.12
	Os01t0795600-01	555	1.2	20.4	38.5	1.7	3	1.9	2.2	3.3	2.8	1	2	1.9	1	1	1.2	1	1	1	0.1	43.8	48.6	5.1	4	3.4	11.2	5.3	5.5	2.1	2.9	5.1	2.1	2	2.3	1.9	1.2	2		0	0.22	19.41	37.46	1.15	2.33	1.77	0.7	1.98	0.93
	Os01t0955400-00	453	1	4.4	10.5	1	2	1.5	1	1.9	1.4	1	1.2	1.4	1	1	1	1	1	1	0.1	32.5	35.1	6.4	5	3	11.8	9	3.3	1	1	1	1	1	1	1	1	1		0	0	3.36	9.47	0	0.88	0.43	0	1.04	0.46
	Os05t0142600-00	246	1	2.4	14.7	1	1	1	1	1	1.4	1	1	1	1	1	1	1	1	1	0.1	29.2	32.2	5.6	2.3	2.9	6.2	2.2	1.8	1	3	3.2	1	2.4	0.5	1.1	1.5	0.8		0	0	1.43	13.73	0	0	0.4	0	0	0
	Os02t0168200-01	1022	1	5.2	5.6	1	1.8	1.8	1.1	2.4	1.2	1	1	1	1	1.1	1	1	1	1	0.1	16.6	27.2	3.4	9.5	7.7	5.1	8.1	8.6	0.6	1	2.4	0.9	0.4	1.4	0.6	0.7	0.9		0	0	4.24	4.58	0.1	1.37	0.19	0	0.77	0.81
	Os06t0133400-01	490	1	5.3	8.2	1	2.9	1.4	1	1.2	1.2	1	1	1	1	1	1	1	1	1	0.1	18.2	23.6	4.9	2.7	2.6	8.8	2.2	3	2.4	5.3	6.8	2.6	2.4	1.8	2.6	2.4	2.7		0	0	4.3	7.16	0	0.2	0.2	0	1.93	0.42
	Os03t0786600-01	1550	1	1.8	2.7	1	1.1	1.1	1	1.1	1.1	0.9	0.9	0.9	1.3	1.1	1.1	1.1	1.1	1.1	0.1	18.2	23.4	2.4	2.2	1.6	3.3	1.8	1.4	1	1	0.8	0.9	1	1.2	1	1	1.1		0	0	0.76	1.68	0	0.06	0.13	0	0.1	0.07
	Os02t0654700-01	1209	1	2.1	3	1	1	1.3	1	1.2	1.1	1	1	1	1	1.1	1	1.1	1	1	0.1	22.9	20	6.7	2.2	2	13.6	3	2.6	1.9	2.6	4.1	1.5	1.6	1.5	1.5	1.7	1.3		0	0	1.07	2.04	0	0.16	0.08	0	0	0.26
	Os03t0761100-02	1774	1	2.7	3.6	1	1.2	1.1	1.1	1.2	1.1	1	1	1	1	1	1	1	1	1	0.1	17.2	17.8	10.2	2.9	2.1	11.5	3.2	2.8	1	2.8	3.1	1	1.5	0.9	1	1.6	0.9		0	0	1.72	2.64	0.06	0.17	0.11	0	0.18	0.12
	Os02t0740700-01	1323	2.2	4.2	4.3	2.2	1.3	1.4	2	1.9	1.5	0.9	1.1	1.5	0.9	0.9	0.9	0.9	0.7	0.9	0.1	23	17.5	5.4	3.1	2.2	6.7	3.3	2.6	0.8	1.5	5.4	1.2	0.8	0.9	0.7	0.7	0.9		0.45	2.16	5.04	5.3	1.85	1.73	1.11	2.24	0.83	1.1
	Os03t0761100-01	1636	1	1.9	2.6	1	1.1	1	1.1	1.1	1.1	1	1	1	1	1	1	1	1	1	0.1	15.6	16.4	9.5	2.9	2	10.7	3	2.6	1.1	2.8	2.9	1.1	1.5	0.9	1	1.7	1		0	0	0.86	1.59	0.07	0.12	0.12	0	0.1	0
	Os10t0545800-01	1162	1.1	9.9	17.4	1	1.7	1.2	1	1.2	1.2	1	1	1.2	1	1	1	1	1	1	0.1	20.8	16.2	4.2	1.8	1.5	6.3	1.7	2.3	0.9	2.7	3	1.1	1.4	1.1	1	1.4	1.2		0	0.11	8.87	16.44	0	0.17	0.17	0	0.68	0.18
	Os03t0761100-03	1530	1	1.9	2.7	1	1.1	1	1.1	1.1	1.1	1	1	1	1	1	1	1	1	1	0.1	15.6	16.1	9.6	2.9	2	10.6	3.1	2.7	1.1	2.9	2.9	1.1	1.5	0.9	1.1	1.7	1		0	0	0.92	1.7	0.07	0.13	0.13	0	0.1	0
	Os03t0247900-01	1787	1.8	5.1	4.9	1.5	1.3	1.1	1.2	1.3	1.2	1.1	1.1	1.2	1.1	1.1	1.1	1	1	1	0.1	13.2	15.7	3.9	2.4	2.2	5	2.3	2	1.1	2.9	3.4	1.3	1.8	1	1.2	1.9	1.3		0	0.76	4.13	3.85	0.24	0.28	0.22	0.5	0.26	0.12
	Os08t0550400-01	1246	0.9	2.6	4.7	0.9	1.2	1.3	1	1.3	1.3	0.9	1	1.1	1	1.1	0.9	0.9	0.9	1	0.1	9.2	13.4	1.5	1.8	1.8	2	1.7	1.6	1	1.9	2.6	1.1	1.1	1.3	1.1	1	1.2		0.16	0	1.97	4.48	0.17	0.56	0.55	0.1	0.38	0.5
	Os02t0661100-01	1768	1.1	5.2	5.5	1	1.2	1	1.1	1.1	1.1	1	1	1	1	1	1	1	1	1	0.1	16	12.8	6.3	2.4	1.7	7.4	2.7	2.8	0.5	1	0.9	0.6	1	0.5	0.8	0.8	0.9		0	0.07	4.17	4.48	0.06	0.06	0.11	0	0.18	0
	Os04t0655300-01	2563	2	1.4	2.4	1.5	1.4	1.2	1.7	1.4	1.2	1	0.9	1	1	1	1	1	1	1	0.1	21.7	12.5	3.9	2	1.5	4.8	1.9	1.7	1.1	2.7	3.7	1.4	1.7	1.1	1.2	1.8	1.1		0	0.97	0.41	1.37	0.66	0.35	0.19	0.45	0.37	0.2
	Os11t0282300-01	1241	1.1	2.2	5.1	1	1.3	1	1	1.1	1	1	1	1	1	1	1	1	1	1	0.1	9.6	10.6	1.7	1.8	1.5	1.9	1.9	1.5	1.1	1.3	2	1.2	0.7	1.3	1.2	0.8	1.3		0	0.1	1.23	4.08	0	0.08	0	0	0.25	0
	Os03t0129100-01	2004	1.5	4.4	4.2	1.3	1.2	1.1	1.2	1.5	1.2	1.1	1	1.2	1	1	1	1.1	1	1.1	0.1	8.8	9.8	3.6	2.2	1.8	4.9	1.6	1.4	0.8	2.7	3.9	1	2.2	0.9	0.9	2.2	0.8		0	0.5	3.39	3.18	0.21	0.5	0.2	0.26	0.16	0.05
	Os07t0509800-01	2144	1	1.6	2.2	1.1	1.2	1.1	1.1	1.1	1.1	0.9	1	1	0.9	0.9	1	0.9	0.9	0.9	0.1	11.9	9.8	14.3	5.2	4.6	16.5	5.2	4.4	0.7	1	4	0.9	0.4	1.1	1	0.3	1.2		0	0	0.6	1.15	0.05	0.05	0.09	0.06	0.15	0.1
	Os02t0118200-01	1609	1.2	2.5	3.8	1.1	1.4	1	1	1.1	1.1	1	1	1	1	1	1	1	1	1	0.1	10.8	9.6	3.6	2.4	1.8	4.5	2.7	1.7	1.1	2.1	2.8	1.2	1.4	0.8	1.2	1.4	0.9		0	0.15	1.53	2.83	0	0.06	0.06	0.08	0.39	0
	Os05t0194500-01	1510	1.3	10.5	11.1	1.3	2.3	1.2	1.4	1.6	1.7	1	1	1	1	1	1	1	1	1	0.1	9.2	9.3	2.9	3.3	3.4	3.7	4.6	2.9	0.9	1.5	1.9	0.8	1.2	1.1	0.8	1.1	0.8		0	0.25	9.46	10.07	0.35	0.59	0.65	0.34	1.25	0.21
	Os01t0902300-02	2860	1	2.4	2.1	1	1.2	1	1	1.1	1	1	1	1	1	1	1	1	1	1	0.1	11.5	8.8	4.3	1.7	1.4	4.2	1.7	1.8	1.1	1.2	1.7	1.1	1.2	0.9	1.1	1	1		0	0.04	1.35	1.14	0	0.07	0	0	0.22	0
	Os07t0617000-02	1433	0.9	2.3	4.7	0.9	1.3	0.9	0.9	1.1	1.2	1	1.6	1.2	1.1	1	1	1	1.1	1.1	0.1	9	8.7	2.8	1.6	1.2	3.6	1.7	1.4	2	5	5.2	1.5	3.1	1.5	2.2	3.9	2		0.14	0	1.63	4.35	0	0.21	0.41	0	0.44	0.07
	Os07t0617000-01	1417	0.9	2	4.6	0.9	1.3	0.9	0.9	1	1.2	1	1.6	1.2	1.1	1	1	1	1	1.1	0.1	9.1	8.7	2.8	1.6	1.2	3.7	1.7	1.4	2	5	5.1	1.5	3.1	1.5	2.2	3.8	2		0.14	0	1.32	4.22	0	0.14	0.42	0	0.44	0.07
	Os02t0605900-01	976	1.1	1.7	3.9	1	1	1.1	1	1.1	1.1	1.1	0.9	0.9	1	0.9	1	1	0.9	1	0.1	10.3	8.6	3.1	2.1	1.7	4.3	2.7	2.3	1.6	0.8	2	1.6	1	1	1.5	0.9	1.4		0	0.13	0.72	2.93	0	0.1	0.1	0	0	0.11
	Os07t0597200-01	3854	1	1.6	1.8	1	1	1	1.1	1	1.1	1	1	1	1	1	1	1	1	1	0.1	15.4	8.1	8.2	3.5	1.7	10.7	3.2	2.2	1.2	5.3	11.8	1.5	1.9	1.5	1.4	1.9	1.4		0	0	0.55	0.78	0.06	0.03	0.05	0	0	0
	Os08t0110400-01	1908	1	2.2	2.4	1.1	1	1.1	1	1.1	1	1	1	1	1	1	1	1	1	1	0.1	7.1	7.8	2.5	1.3	1.3	3.1	1.4	1.3	1	0.8	0.9	1.1	0.8	1	0.9	0.8	0.9		0	0	1.17	1.36	0	0.1	0	0.07	0	0.05
	Os03t0326100-01	2688	1.1	2.7	2.3	1.1	1.1	1	1	1.1	1.1	1	1	1	1	1	1	1	1	1	0.1	12.9	7.6	5.9	1.8	0.8	8.8	1.8	1.3	1.1	3.5	6.2	1.3	1.1	1.4	1.2	1.4	1.4		0	0.05	1.7	1.26	0.04	0.11	0.11	0.1	0.12	0.04
	Os03t0218400-01	1979	1.1	5	6.8	1	1.3	1.4	1.1	1.5	1.2	1	1.1	1.2	1.2	1.3	1.1	1.1	1.2	1.2	0.1	6.4	7.1	7.3	2.9	2.4	8.5	2.9	2.5	1.3	2.5	6.1	1.4	0.8	1.1	0.9	0.9	1.2		0	0.13	3.96	5.84	0.05	0.45	0.15	0	0.32	0.37
	Os02t0109200-02	2610	1	2	3	1	1	1	1	1	1	1	1	1	1	1	1	1	1	1	0.1	9.4	7.1	2.2	1.2	1.6	3.6	1.5	1.5	1.3	1	0.8	1.3	1.3	0.9	1.1	1.1	0.9		0	0	1.03	1.99	0	0	0.04	0	0	0.04
	Os06t0181800-00	1174	1	8.7	8.9	1	2.3	1.6	1.1	2.4	1.5	1	1	1	1	1	1	1	1	1	0.1	6.7	6.9	2.3	1.4	1.3	3	1.7	1.5	1	1.9	1.9	1.2	1.3	1.1	1.1	1.4	1.1		0	0	7.68	7.86	0.09	1.36	0.5	0	1.34	0.62
	Os03t0400600-01	750	1.2	3.2	5.9	1.2	1.4	1.3	1	1.7	1.5	1	1	1.2	1	1	1.1	1	1	1	0.1	5.8	6.9	1.7	1.1	1.5	1.1	1.1	1.5	1.7	1.4	1.2	1.5	1.6	1.6	1.3	1.4	1.6		0	0.17	2.19	4.85	0	0.66	0.52	0.17	0.42	0.28
	Os10t0573800-01	1344	1	3.5	5.2	1.1	1.4	1.2	1.2	1.2	1.1	1.1	0.9	0.9	1.1	0.9	1	1	1	1.1	0.1	7.4	6.6	3.2	2	2	4	2.1	2.3	0.7	2.2	5.6	1	0.9	1.2	0.9	0.9	1.2		0	0	2.53	4.16	0.16	0.15	0.07	0.1	0.35	0.15
	Os09t0385000-00	1221	1	1.9	4.9	1	1.1	1	1	1.1	1	1	1	1	1	1	1	1	1	1	0.1	2.3	6.6	1	1.2	1.6	1	1.3	1.1	1.1	1	1	1.2	1	1	1	1	1.2		0	0	0.86	3.94	0	0.08	0	0	0.13	0
	Os08t0104700-01	5500	1	1.2	1.5	1	1	1	1	1	1	1	1	1	1	1	1	1	1	1	0.1	3.8	5.9	1.8	1.9	1.4	2.1	2.1	1.3	1.3	2.5	3.2	1.2	1.6	1.1	1.2	1.8	1		0.04	0	0.23	0.57	0	0.02	0	0	0	0.02
	Os02t0799000-01	1659	1	1.9	3	1	1.1	1.1	1.1	1.1	1.3	1	1	1	1	1.1	1	1.1	1	1	0.1	6.4	5.7	5.1	1.9	1.7	4.9	2.6	1.8	1.9	2.8	2.1	1.6	2.4	1	1.4	2.8	1.2		0	0	0.85	1.96	0.06	0.12	0.3	0	0.09	0.13
	Os12t0608500-01	2205	1.6	5.7	5.5	1.1	1.1	1.3	1	1.2	1.1	1.1	1.1	1.1	1	1	0.9	1	1	1	0.1	3.5	5.5	1	1.6	1.3	0.9	1.5	0.9	0.9	1.7	2.9	1.2	1.3	1	1.1	1.1	1.1		0.54	1.52	7.75	7.43	0.58	0.86	0.67	0.64	0.71	1.04
	Os02t0787300-01	1879	1.1	3.6	3.8	1.2	1.1	1.1	1.1	1.2	1.1	0.9	1	0.9	0.9	1	0.9	0.9	0.9	1	0.1	6.2	5	2	1	0.9	2.7	1	1.1	1.3	4.4	2.9	1.5	6.2	1.9	1.4	6.2	1.5		0	0.07	2.62	2.84	0.11	0.16	0.05	0.21	0.08	0.06
	Os03t0253600-01	2042	1.2	6.3	4.8	1.1	1.5	1.2	1.1	1.2	1.2	1	1	1	1	1	1	1	1	1	0.1	7.8	4.8	2.3	1.1	0.8	3.1	1.5	1.3	0.8	0.8	1.4	1.1	0.8	1.2	1.1	0.8	1.3		0	0.18	5.27	3.75	0.05	0.24	0.19	0.13	0.54	0.15
	Os07t0597400-01	848	1.4	7.9	6.4	1	1	1.2	1.1	1.5	1.1	1	1	1	1	1	1	1	1	1	0.1	4	4.7	1.7	1.4	1.5	1.4	1.3	1.1	1.7	3.3	3.5	1.4	2.4	1.5	1.7	2.9	1.6		0	0.44	6.9	5.36	0.13	0.47	0.12	0	0	0.24
	Os11t0475500-01	904	1	2.6	5.2	1	1.2	1.2	1	1.1	1.1	1	1	1	1	1	1	1	1	1	0.1	3.5	4.5	1.1	1.2	1.5	1.5	1.1	1.5	1.4	1.4	0.9	1.3	1.8	1.4	1.4	2	1.7		0	0	1.55	4.17	0	0.11	0.11	0	0.17	0.23
	Os03t0636600-02	2846	1	1.4	2.1	1	1	1	1	1.1	1	1	1	1	1	1	1	1	1	1	0.1	1.7	4.4	1.1	1.2	1.2	1.3	1.1	1.3	0.8	1.2	1.1	1.1	1.1	1	0.8	1.2	1		0	0	0.41	1.05	0	0.07	0.03	0	0	0.04
	Os03t0795800-01	1119	1.1	1.8	3.3	1	1.3	1.1	1	1	1	1	1	1	1	1	1	1	1	1	0.1	2.2	4.2	1.5	1.8	1.4	1.3	1.8	1.3	1.1	2.1	2.7	1.1	1.2	1.1	1	1.2	1		0	0.11	0.84	2.32	0	0	0	0	0.28	0.09
	Os03t0636600-01	1748	1	1.7	2.7	1	1	1.1	1	1.1	1.1	1	1	1	1	1	1	1	1	1	0.1	1.6	4.1	1	1.2	1.2	1.5	1.1	1.4	0.9	1.4	1.3	1.1	1.3	1.1	1	1.4	1.2		0	0	0.67	1.71	0	0.11	0.06	0	0	0.06
	Os10t0499400-01	1066	1.2	3.8	4.2	1	1.3	1	1	1.4	1.1	1	1	1	1	1	1	1	1	1.1	0.1	5	3.9	5.2	1.6	1.2	6.9	1.6	2.7	1.2	1.1	1.2	0.9	0.9	1	1.1	1	0.8		0	0.23	2.75	3.17	0	0.37	0.09	0	0.29	0
	Os12t0593000-01	2445	1.1	3.1	3.8	1.1	1.8	1.2	1	1.4	1.4	1	1	1.1	1	1	1	1	1	1	0.1	2.9	3.9	1	1.1	1.1	0.9	1.1	1	1	1.1	0.9	0.9	1.4	1	1.1	1.3	0.9		0	0.05	2.11	2.82	0	0.41	0.36	0.05	0.77	0.21
	Os11t0249300-01	1654	1	3.7	3.5	1.2	1.2	1	1.1	1	1.1	1	1	1	1	1	1	1	1	1	0.1	3.3	3.9	0.8	0.8	1	0.6	0.8	0.9	0.9	0.9	0.7	0.9	1.2	1	1.1	1.1	1.3		0	0	2.69	2.51	0.13	0	0.12	0.16	0.19	0
	Os01t0747300-01	2039	1	4.1	6.6	1	1	0.9	1	1	1	1	1	1	1	1	1	1	1	1	0.1	2.3	3.8	1.8	1.8	1	2.5	1.5	1.1	1.7	4.3	3.8	1.3	1.7	2.1	1.2	1.5	1.6		0.1	0.12	3.5	6.25	0.05	0.05	0.1	0.06	0.15	0
	Os01t0876400-04	2140	1.1	4.8	6.5	1	1.2	1.2	1	1.1	1.2	1	1	1	1	1	1	1	1	1	0.1	5.9	3.8	3.5	1.2	1	3.5	1.4	1.2	0.8	2.4	3.1	1	1.4	1	0.8	1.3	0.9		0	0.06	3.83	5.53	0	0.05	0.23	0	0.22	0.19
	Os01t0876400-03	2800	1	4.1	5.6	1	1.2	1.2	1	1	1.2	1	1	1	1	1	1	1	1	1	0.1	5.8	3.7	3.4	1.2	0.9	3.5	1.4	1.2	0.8	2.5	3.1	1	1.3	1.1	0.8	1.2	0.9		0	0.04	3.14	4.55	0	0.04	0.18	0	0.17	0.15
	Os01t0876400-01	2155	1.1	3.4	4.6	1	1.2	1.1	1	1	1.1	1	1	1	1	1	1	1	1	1	0.1	5.9	3.7	3.5	1.1	0.9	3.5	1.3	1.1	0.8	2.5	3.1	1	1.3	1.1	0.8	1.2	0.9		0	0.06	2.39	3.56	0	0	0.14	0	0.15	0.1
	Os01t0876400-02	2203	1.1	3.4	4.5	1	1.1	1.1	1	1	1.1	1	1	1	1	1	1	1	1	1	0.1	5.9	3.7	3.5	1.1	0.9	3.6	1.3	1.1	0.8	2.4	3.1	1	1.3	1.1	0.8	1.2	0.9		0	0.06	2.44	3.48	0	0	0.13	0	0.14	0.09
	Os07t0545800-01	2161	1.1	18.3	18.6	1.1	1.7	1.2	1.1	1.6	1.2	1	1	1	1	1	1.1	1	1	1	0.1	5.2	3.6	3.7	1.2	0.8	4.4	1.4	1.1	1.1	1.2	1.5	1.2	1.2	1	1.1	0.9	0.9		0	0.11	17.28	17.56	0.1	0.55	0.23	0.06	0.65	0.19
	Os04t0649900-01	1329	1	5.9	7.2	1.4	1.3	1.2	1.1	1.1	0.9	1	1	0.9	0.9	0.9	0.9	0.9	0.9	0.9	0.1	3.2	3.5	1.7	1.4	1.3	1.6	1.4	1.3	1.1	1.8	1.7	1	1.2	1.2	1.1	1.1	1.2		0.15	0.19	5.73	7.24	0.24	0.23	0.07	0.58	0.47	0.39
	Os12t0634000-01	894	1	2.4	3.8	1.1	1	1.2	1	1.1	1.1	1	1	1	1	1	1.1	1	1	1	0.1	4.8	3.5	2.2	1.4	1	2.4	1.8	1.3	0.7	1.9	1.9	1	1.2	0.8	0.8	1	0.6		0	0	1.44	2.76	0	0.11	0.11	0.14	0	0.23
	Os12t0593000-02	1239	1.1	5.1	6.1	1.1	2.5	1.4	1	1.8	1.6	1	1	1.1	1	1	1	1	1	1	0.1	2.8	3.4	0.9	1.1	1.1	0.9	1.1	1	1	1.1	0.9	1	1.3	1	1	1.3	0.9		0	0.1	4.06	5.14	0	0.8	0.63	0.1	1.52	0.42
	Os07t0139500-01	3629	1	1.4	1.7	1	1	1	1	1	1.1	1	1	1	1	1	1	1	1	1	0.1	2.3	3.4	0.9	1.3	1.1	0.9	1	1.1	1.1	1.1	0.8	1.2	1	1	1.2	1	1		0	0	0.42	0.68	0	0	0.08	0	0.04	0
	Os09t0491644-01	988	0.8	2.1	3.6	1.1	0.8	0.8	0.9	0.9	0.8	1.2	1	1.2	1	1	1	1	1	1	0.1	2	3.3	0.9	1.3	1.6	1.1	1	1.1	1.2	2.1	2.5	1.4	1.1	1.4	1.2	0.9	1.4		0.2	0	1.54	3.29	0.11	0.1	0	0.26	0	0
	Os01t0120700-01	1869	1	2.1	2.5	1	1	1.1	1	1.1	1	1	1	1	1	1	1	1	1	1	0.1	3.2	3.3	1.2	1	1	1.3	0.9	0.9	1.1	1.8	1	1	1.5	0.8	1	1.6	0.9		0	0	1.13	1.46	0	0.11	0	0	0	0.06
	Os06t0218300-01	1701	1.1	3	3.1	1.2	1.2	1.1	0.9	1	1.1	1.1	1.2	1.4	1.2	1.1	1.1	1.1	1.2	1.1	0.1	4.2	3.2	2.8	1.7	1.7	3.3	1.8	1.6	0.8	1.8	4	1.2	1.1	1.1	0.8	1.1	1.2		0.35	0.44	3.03	3.21	0.25	0.41	0.52	0.61	0.65	0.43
	Os01t0316500-01	1062	1	1.6	4.1	1	1.2	1.1	1	1	1	1	1	1	1	1	1	1	1	1	0.1	1.9	3.2	1.3	1.3	1.3	0.8	1.4	1.4	1	1.3	1.3	1	1.2	0.9	0.9	0.8	0.9		0	0	0.55	3.06	0	0	0	0	0.15	0.1
	Os10t0466000-01	2468	1	1.2	2.3	1	1.1	1	1	1.1	1.1	1	1	1	1	1	1	1	1	1	0.1	2	3.2	0.8	1.2	1	0.7	1.1	0.9	1.1	1.5	1.6	1.1	1.1	1.1	1	1.2	1		0	0	0.19	1.26	0.04	0.08	0.08	0	0.06	0
	Os08t0250900-01	3160	1.1	1.7	1.9	1	1	1	1	1	1	1	1	1	1	1	1	1	1	1	0.1	5	3.2	2.1	1	0.8	2.2	1.2	1	0.9	1.3	0.8	0.9	1.1	0.8	0.9	1	0.8		0	0.08	0.7	0.9	0	0	0	0.04	0	0.03
	Os01t0159800-01	1473	0.9	5.4	12.3	1	1.1	1.3	1.2	1	1.3	0.9	0.9	0.9	0.8	0.9	1.2	1.1	1	1	0.1	2.3	3.1	1.8	3.2	2.8	1.6	2.4	1.7	0.5	2	1.9	0.8	1.2	1	0.6	1.3	0.7		0.27	0.08	5.88	14.56	0.51	0.27	0.6	0.26	0.43	0.7
	Os03t0142500-01	2682	1.2	3.2	4.9	1	1.4	1.2	1.1	1.2	1.2	1	1	1	1	1	1	1	1	1	0.1	3.8	3.1	2.3	2	1.2	4.2	2.9	1.5	0.9	3.2	9.8	1.4	1.2	1.6	0.9	1.3	1		0	0.23	2.23	3.88	0.08	0.15	0.15	0	0.35	0.19
	Os06t0270200-00	2444	1	3.4	4.8	1	1.4	1	1	1.2	1.2	1	1	1	1	1	1	1	1	1	0.1	2	3.1	1.4	1.1	0.9	1.5	1.3	1	0.9	0.5	0.7	0.9	0.6	1	1	0.7	1.3		0	0	2.4	3.77	0	0.2	0.2	0	0.39	0
	Os08t0449700-00	2133	0.9	2.6	3.5	1	1.3	1	0.8	1.2	1	1	1.2	0.6	1	1.3	1	0.9	1.1	0.9	0.1	2.8	3.1	1.1	1.1	1.1	1.1	1.2	1	1	1	1	1	1	1	1	1	1		0.19	0.06	2.09	3.17	0	0.37	0.23	0.18	0.59	0.15
	Os05t0495200-02	1640	1	2.5	3.1	1	1.1	1	1	1	1.1	0.9	0.9	0.9	0.9	0.9	0.9	0.9	0.9	0.9	0.1	3.5	3	0.8	0.8	0.6	0.9	1	0.6	1	1.1	0.9	1.1	1	1.1	0.9	1.1	1		0	0	1.5	2.06	0	0	0.06	0	0.1	0
	Os05t0495200-01	1689	1	2.5	3	1	1.1	1	1	1	1.1	1	1	1	1	1	1	1	1	1	0.1	3.5	3	0.8	0.8	0.6	0.9	1	0.6	1	1.1	0.9	1.1	1	1.1	0.9	1.1	1		0	0	1.46	2	0	0	0.06	0	0.09	0
	Os01t0749300-02	1735	1.1	1.8	2.8	1.1	1.1	1.2	1.1	1.1	1.1	1.1	1	1	1	1	1.1	1	1.3	1	0.1	3.5	3	2.2	1.3	1.1	2	1.3	1.2	1.1	1.4	1.3	1.2	1.2	1.1	1.2	1.5	1.1		0	0.07	0.81	1.8	0.06	0.11	0.06	0.07	0.09	0.24
	Os08t0492400-01	3385	1	1.4	1.8	1	1	1	1	1.1	1	1	1	1	1	1	1	1	1	1	0.1	2	3	1.9	2	1.7	1.8	2.3	1.7	0.9	1.8	2.5	1.3	1	1.1	1	1.3	1		0	0	0.35	0.77	0	0.06	0	0	0	0.03
	Os03t0850300-01	972	1	5	4.9	1	1	1	1	1	1.1	1	1	1	1	1	1.1	1	1	1	0.1	3.9	2.9	1.2	0.7	1	1.5	0.7	1	1.1	1.4	1.5	1.1	1.3	1.4	1.2	1.2	1.3		0	0	3.97	3.88	0	0	0.1	0	0	0
	Os04t0538700-01	2181	1	2.5	3.2	1	1	1.1	1	1	1	1	1	1	1	1	1	1	1	1	0.1	3.8	2.9	1.9	2.2	1.4	1.9	2.1	1.4	1	1.2	1.4	1	1.1	1	1.1	1.1	1		0	0	1.45	2.2	0	0	0	0	0	0.05
	Os05t0257100-02	1578	1	3	3.1	1	1.2	1.1	1	1	1	1	1	1	1	1	1	1	1	1	0.1	3.1	2.9	4.9	1.4	1.1	10	1.7	1.2	1.4	1.9	1.5	1.4	1.5	1.4	1.1	1.4	0.9		0	0	2	2.06	0	0	0	0	0.2	0.07
	Os02t0777800-01	2957	1.1	1.6	2.6	1	1	1	1	1	1.1	1	1	1	1	1	1	1	1	1	0.1	3.7	2.9	2.3	1.2	1	3.5	1.2	1.1	1.1	1.6	1.5	0.9	1.4	1	1	1.3	1.4		0	0.08	0.55	1.58	0.04	0	0.07	0.04	0	0
	Os01t0118700-01	2087	0.8	5.5	8.2	0.9	1.2	1.2	0.8	1	1.2	1	1	1	1	1	1	1	1	1	0.1	2.6	2.8	2.7	1.3	1.1	3.4	1.5	1.1	0.8	3.2	4.7	0.9	1	1.2	0.7	1.2	1		0.19	0	5.5	8.78	0	0.24	0.38	0.12	0.45	0.4
	Os01t0771200-01	963	0.5	4.7	8.3	0.6	0.7	0.8	0.6	0.9	0.8	1	1.3	0.7	1.5	2.1	1.3	1.2	2.1	1.3	0.1	2.3	2.7	2	1.2	1.3	2	1.1	1.5	0.8	1.1	1.4	0.9	0.9	1.3	0.9	0.7	1.2		1.45	0.13	10.58	19.43	0.44	1.14	0.92	0.4	0.82	0.86
	Os09t0442100-01	1769	1.1	3.5	4.2	1.1	1.5	1.1	1	1.1	1.2	1	1.1	1	1	1	1	1	1	1	0.1	4.3	2.7	3.2	1.9	1.7	3.4	3	1.7	2.2	0.9	2.9	2.1	0.8	1.1	1.6	0.7	1.1		0	0.07	2.51	3.16	0	0.06	0.22	0.07	0.53	0.06
	Os04t0112533-01	6040	1.2	3	4	1.3	1.4	1.1	1.3	1.4	1.4	1	1	1.2	1	1	1	1	1	1	0.1	2.4	2.7	1.2	1.3	1.2	1.3	1.2	1.2	1	1.1	1.1	1	1	1	1	1	1		0	0.23	2.04	2.99	0.3	0.36	0.36	0.32	0.42	0.09
	Os04t0538700-02	2133	1	2.4	3	1	1	1.1	1	1	1	1	1	1	1	1	1	1	1	1	0.1	3.7	2.7	1.9	2.2	1.4	1.9	2.1	1.4	1	1.2	1.3	1	1.1	1	1.1	1.1	1		0	0	1.43	2.01	0	0	0	0	0	0.05
	Os12t0554500-00	2156	1.1	2.7	2.8	1	1	1	1	1.1	1	1	1	1	1	1	1	1	1	1	0.1	2.1	2.7	1.3	2	1.5	1.8	2.2	1.5	1.1	1.9	2.1	1.1	1.5	1.3	1.1	1.6	1.3		0	0.06	1.68	1.75	0	0.05	0	0	0	0
	Os06t0146900-01	831	1	5.1	5.4	1	2	1	1.3	1	1.1	1	1	1	1	1	1	1	1	1	0.1	1.2	2.6	1	1.8	1.9	1	1.4	1.4	0.6	1.4	2.2	0.7	0.8	1	0.5	0.7	0.8		0	0	4.09	4.38	0.26	0	0.12	0	0.95	0
	Os12t0163400-01	1940	1	1.2	3	1	1	1.1	1	1	1	1	1	1	1	1	1	1	1	1	0.1	2.2	2.6	1	1.2	1.1	0.9	1.2	1.1	1	1.5	1.5	0.9	1.3	1	1	1.3	0.9		0	0	0.18	2.01	0	0	0	0	0	0.05
	Os08t0464000-02	1295	1	2.5	4.5	1	1	1.1	1	1	1.1	1	1	1	1	1	1	1	1	1	0.1	2.9	2.5	2	1	1.3	2.9	1	1.5	0.8	0.9	1.2	0.9	0.7	1.1	1	0.8	1.1		0	0	1.54	3.51	0	0	0.08	0	0	0.08
	Os08t0464000-01	1462	1	2.5	4.3	1	1	1.1	1	1	1.1	1	1	1	1	1	1	1	1	1	0.1	2.9	2.5	2	1	1.3	2.9	1	1.5	0.8	0.9	1.2	0.9	0.7	1.1	1	0.8	1.2		0	0	1.52	3.29	0	0	0.13	0	0	0.07
	Os03t0726400-01	2060	1	3.3	3.2	1.1	1	1.1	1.1	1.1	1	1	1	1	1	1	1	1	1	1	0.1	3.4	2.5	3.5	1.9	1.1	3.3	2	1.3	1.3	1.3	0.9	1	0.9	0.8	1.1	1	0.8		0	0	2.33	2.21	0.05	0.05	0	0.06	0	0.1
	Os11t0199700-01	4676	1	1.2	1.6	1.1	1.1	1	1.1	1	1.1	1	1	1	1	1	1	1	1	1	0.1	1.3	2.5	1	1.1	0.8	1	1.2	0.9	1.1	1.2	1.6	1.2	1.1	1.2	1.1	1.1	1.1		0	0.03	0.18	0.58	0.05	0	0.06	0.06	0.1	0.04
	Os11t0535600-01	1468	1	5.2	4.5	0.8	1	1.2	1.1	1.3	1	1	1.4	1.8	1.2	1.3	1.1	1.2	1.2	1.1	0.1	2.7	2.3	0.7	0.9	1.1	0.8	1	0.9	1	1.7	1.4	1	1.5	1.2	1.2	1.1	1		1.5	1.44	12.04	10.36	1.67	2.17	1.4	1.05	1.61	1.91
	Os05t0561600-01	2109	1	8.7	5.7	1	1.1	1.1	1	1.1	1.1	1	1	1	1	1	1	1	1	1.1	0.1	2.6	2.3	2.6	0.8	0.9	2.9	0.8	1	0.8	0.3	0.8	0.8	0.2	0.8	0.9	0.2	0.9		0	0	7.72	4.74	0	0.09	0.05	0	0.07	0.05
	Os10t0520600-02	1740	1	2.7	2.9	1.2	1.1	1	1	1	1.1	1	1	1	1	1	1	1	1	1	0.1	1.7	2.3	1.2	1.1	1.1	1.2	1	1	0.9	1.5	1.8	0.9	1	1.1	0.9	0.9	1.1		0	0	1.68	1.94	0	0	0.11	0.22	0.09	0
	Os03t0124300-01	1593	1.1	3.3	4.4	1.2	1	1	1	1.1	1	1	1	1	1	1	1	1	1	1	0.1	2.2	2.2	1.7	1.2	1	1.7	1.4	1	1.2	1.3	1.1	1.1	1.3	1.1	1	1.2	1.1		0	0.08	2.28	3.43	0	0.13	0	0.16	0	0
	Os03t0124300-02	1538	1.1	3.4	4.3	1.2	1	1	1	1.1	1	1	1	1	1	1	1	1	1	1	0.1	2.2	2.2	1.7	1.3	1	1.7	1.4	1	1.2	1.3	1.1	1.1	1.2	1.1	1	1.2	1.1		0	0.08	2.36	3.3	0	0.13	0	0.17	0	0
	Os08t0107500-01	1528	1.1	2.6	3.4	1.1	1	1	1	1.1	1	1	1	1	1	1	1	1	1	1	0.1	1.7	2.2	0.9	1.2	1.2	1	1.3	1.1	1	1.5	1.3	1	1.2	0.9	0.9	1.2	0.9		0	0.08	1.61	2.38	0	0.07	0	0.08	0	0
	Os06t0147100-01	698	2.4	11.4	9.5	3	2.2	1.9	2.4	2.5	2.4	0.8	2.2	1.6	1.1	1.1	1	0.7	0.9	0.6	0.1	1.4	2.1	0.7	1	1.1	0.7	1	0.8	1.5	1.7	0.8	1.3	1.8	0.9	1.5	1.7	1		0.57	2.84	16.94	13.96	2.75	3	2.81	3.69	2.48	1.93
	Os02t0124866-01	1842	0.8	1.8	2.2	0.7	0.6	0.6	0.7	0.6	0.5	1.1	0.5	0.4	1	0.6	0.9	0.9	0.5	0.8	0.1	1.4	2.1	1	1	1	1	1.1	1	1	1	1	1	1	1	1	1	1		4.87	3.44	9.79	11.99	3.29	2.71	2.18	3.07	2.73	2.42
	Os06t0147100-02	601	1.7	7.8	7.2	2.2	1.5	1.1	1.6	1.6	1.6	0.7	2.1	1.8	1.1	1.1	1	0.7	1.2	0.8	0.1	1.4	2.1	0.7	1	1.1	0.7	1	0.8	1.5	1.6	0.8	1.2	1.8	0.9	1.5	1.7	1		0.66	1.86	11.88	11.03	1.59	1.66	1.63	2.57	1.57	0.86
	Os02t0324200-01	1795	0.9	4.4	3.8	0.8	1	0.8	0.9	1	1	1	1.2	1.2	1	1.1	1	1	1	1	0.1	2	2.1	0.7	1	1	0.7	0.7	1.1	0.9	1.1	1.5	1	0.9	1	0.6	1	1.1		0.22	0.07	4.37	3.62	0.06	0.22	0.16	0	0.18	0
	Os02t0525900-01	2762	1.1	2	3.5	1	1.1	1.1	1	1.1	1	1	1	1	1	1	1	1	1	1	0.1	1.8	2.1	1.6	2	1.3	1.6	2.3	1.5	1.1	3.5	5.6	1.4	1.6	1.9	1.2	1.8	1.6		0	0.13	1.02	2.45	0.04	0.07	0	0	0.06	0.11
	Os05t0576500-01	1886	1.1	2.6	2.9	1.1	1	1.1	1.1	1.2	1.1	1	1.1	1.3	1	1	1	1	1	1	0.1	1.4	2.1	1.1	1.1	1.1	1.3	1.1	1	1.1	3	2.3	1.2	2.4	1.3	1.3	2.7	1.3		0	0.13	1.55	1.86	0.11	0.16	0.05	0.07	0	0.06
	Os05t0209500-01	685	1	6	8.8	1.4	1	1.3	1.6	1.3	1.3	1	1	1	1	1	1	1	1	1	0.1	1.7	2	2.8	1.3	2	3.5	1.2	1.7	0.8	2.1	4.2	0.8	1.2	1.2	0.9	0.8	1.2		0	0	4.96	7.78	0.62	0.29	0.29	0.38	0	0.3
	Os03t0139200-02	2230	1	3.3	4.6	1	1.1	1.1	1	1	1	1	1	1	1	1	1	1	1	1	0.1	2.2	2	1.3	1.3	1.1	1.2	1.1	0.9	1.1	1.6	2	1.2	1.1	1.3	1.1	1.2	1.2		0	0	2.31	3.61	0	0	0.04	0	0.07	0.09
	Os05t0519300-01	1295	1	2.8	4.4	1	1	1	1.1	1	1.1	1	1	1.1	1.1	0.9	0.9	1	0.9	0.9	0.1	1.9	2	4.4	0.8	1.1	2.9	0.8	1.4	0.8	0.8	1.3	1	0.3	1	0.7	0.2	0.7		0	0	1.81	3.41	0.08	0	0.08	0	0	0
	Os02t0256200-01	1221	1.3	2.6	3.2	1.3	1.1	1	1.5	1.3	1.3	1	1	1.4	1	1.1	1	1	1	1	0.1	2.1	2	1.3	1.4	1.4	1.6	1.6	1.5	1.1	1.6	10.2	1	1.1	1.4	1	0.8	1.2		0.16	0.51	2.01	2.66	0.7	0.49	0.56	0.53	0.26	0.17
	Os05t0503300-03	1869	1.1	2.9	2.8	1	1	1	1	1	1.1	1	1	1	1	1	1	1	1	1	0.1	3.8	2	2.5	3.2	2	2.4	3	2.5	0.7	0.8	1.1	0.6	1	0.7	0.7	1.1	0.7		0	0.13	1.88	1.81	0	0	0.1	0	0	0
	Os05t0503300-01	2312	1.1	2.5	2.5	1	1	1	1	1	1.1	1	1	1	1	1	1	1	1	1	0.1	3.6	2	2.5	3.2	2.4	2.2	3.1	2.7	0.7	0.8	1.1	0.6	1	0.7	0.7	1.1	0.6		0	0.11	1.52	1.46	0	0	0.08	0	0	0
	Os04t0533900-01	2934	1	1.6	2.2	1	1.1	1	1	1	1	1	1	1	1	1	1	1	1	1	0.1	1.3	2	1	1.9	2.2	1.1	1.4	1.4	1.1	1.2	1.3	1	1.4	1	1.1	1.7	0.9		0	0	0.56	1.24	0	0.03	0	0	0.11	0.04
	Os01t0647000-02	1071	1	5	4.5	1.1	1.6	1.4	1	1.6	1.5	1	0.8	0.8	1.1	0.8	1.2	1	0.8	1.2	0.1	1.9	1.9	0.8	1.1	1.4	0.8	1.1	1	0.8	1.1	2	1	0.9	1.3	0.9	0.7	1.4		0	0	4.04	3.52	0	0.56	0.46	0.12	0.59	0.39
	Os10t0147300-02	1149	1.1	1.8	4.4	1	1	1.1	1	1.1	1	1	1	1	1	1	1	1	1	1	0.1	1	1.9	0.8	1.1	1.5	0.7	1	1	1.3	2.2	1.6	1.1	1.7	1.3	1.2	1.6	1.5		0	0.11	0.82	3.39	0	0.09	0	0	0	0.09
	Os03t0139200-01	3193	1.1	3.9	4.3	1	1.1	1.2	1.1	1	1.1	1	1	1.1	1	1	1	1	1	1	0.1	2.1	1.9	1.3	1.3	1	1.2	1.1	0.8	1.1	1.6	2	1.2	1.1	1.2	1.1	1.1	1.2		0	0.08	2.86	3.26	0.13	0	0.06	0.04	0.05	0.16
	Os02t0135500-01	1965	1.1	3.3	3.4	1	1.3	1.1	1.1	1	1.1	1	1	1	1	1	1	1	1.2	1	0.1	2.3	1.9	1.5	1	1	2	1	1	0.8	2.4	3.3	1.1	1.5	1.7	0.8	1.4	1.5		0	0.06	2.26	2.38	0.11	0	0.05	0	0.32	0.11
	Os07t0678600-02	1283	1	2.2	3.3	1	1	1	1	1.1	1	1	1	1	1	1	1	1	1	1	0.1	3.1	1.9	2.5	0.8	0.9	2.3	0.9	1	0.8	1.4	2	1.1	0.8	1.1	0.9	0.7	0.9		0	0	1.19	2.33	0	0.08	0	0	0	0
	Os07t0678600-01	2106	1	1.9	2.7	1	1	1	1.1	1.1	1.1	1	1	1	1	1	1	1	1	1	0.1	3.1	1.9	2.5	0.8	0.9	2.4	0.9	0.9	0.9	1.3	2	1.1	0.7	1.1	0.8	0.7	0.9		0	0	0.89	1.67	0.1	0.05	0.05	0	0	0
	Os01t0842200-02	2662	1	2.3	2.7	1	1.1	1	1	1.1	1	1	1	1	1	1	1	1	1	1	0.1	2.6	1.9	2.8	1.4	1.5	2.9	1.5	1.4	1	1.7	1.9	1	1.1	0.9	1	1.3	0.9		0	0	1.28	1.66	0	0.07	0	0	0.06	0
	Os01t0842200-01	3035	1	2.2	2.6	1	1.1	1	1	1.1	1	1	1	1	1	1	1	1	1	1	0.1	2.6	1.9	2.8	1.4	1.5	2.9	1.5	1.5	1	1.7	1.9	1	1.1	0.9	1	1.3	0.9		0	0	1.2	1.63	0	0.1	0.03	0	0.05	0
	Os12t0142900-02	3064	1	2.8	5.2	1	1.2	1.2	1	1.5	1.2	1	1.1	1	1	1	1	1	1	1	0.1	1.4	1.8	1	1.2	1.2	0.9	1.2	1.1	1.1	2.3	1.8	1	1.5	0.9	0.9	1.4	0.8		0	0.04	1.83	4.2	0	0.46	0.16	0	0.21	0.2
	Os01t0390400-02	1753	1	4.1	4.2	1.1	1	1	1.1	1.1	1.1	1	1	1	1	1	1	1	1	1	0.1	1.4	1.8	0.9	1.1	1.1	1.1	1.1	1.3	1.1	1.3	1.2	0.9	0.7	1.1	1	1	0.9		0	0	3.07	3.19	0.06	0.06	0.06	0.07	0	0
	Os09t0484800-01	1489	1.2	3.4	4.1	1	1.5	1	1.1	1.4	1.1	1.1	1	1	1.1	1	1	1	1.1	1	0.1	1.7	1.8	2.1	1.4	1.2	2.7	1.9	1.1	2	1.9	2.8	1.5	1.2	1.6	1.5	1.2	1.7		0	0.17	2.36	3.14	0.14	0.4	0.13	0	0.53	0
	Os05t0495900-01	1356	1	2.4	3.5	1.2	1.1	1	1	1	1	0.9	0.9	0.9	0.9	0.9	0.9	0.9	0.9	0.9	0.1	1.7	1.8	1	1.7	1.2	1	1.6	1	0.9	1	1.8	0.9	0.6	1.1	0.8	0.5	1		0	0	1.38	2.49	0	0	0	0.19	0.12	0
	Os04t0667700-01	2323	1.1	2.1	3.1	1	1.1	1	1.1	1	1	1	1	1	1	1	1	1	1	1	0.1	0.9	1.8	0.7	0.8	0.8	0.7	0.8	0.8	0.9	0.7	0.9	0.9	0.7	0.8	0.9	0.7	0.8		0	0.11	1.06	2.07	0.05	0.04	0.04	0	0.07	0
	Os07t0194800-02	2442	1	2.1	2	1	1.1	1	1	1	1.1	1	1	1	1	1	1	1	1	1	0.1	2.1	1.8	3.5	1	1	3.7	0.9	1.2	1	2.5	3.2	0.7	1.2	0.7	0.8	1.2	1		0	0	1.05	1.01	0	0.04	0.08	0	0.06	0.04
	Os10t0545700-01	2855	1.2	4.8	4.6	1.1	1.2	1	1	1.1	1	1	1	1	1	1	1	1	1	1	0.1	1	1.7	0.6	0.7	0.9	0.6	0.8	0.7	1.2	1	0.9	1	1	0.8	1	1	1		0	0.17	3.77	3.55	0.04	0.1	0.03	0.05	0.17	0.04
	Os02t0135500-02	1953	1	2.7	3.1	1	1.2	1.1	1.1	1	1.1	1	1.1	1	1	1	1	1	1.1	1	0.1	2.1	1.7	1.4	1	1	1.9	1	1	0.8	2.4	3.3	1	1.5	1.7	0.9	1.4	1.5		0	0	1.74	2.06	0.11	0	0.1	0	0.24	0.11
	Os01t0964800-01	2094	1.1	2.3	2.2	1	1	1	1.2	1.1	1.1	1	1	1	1	1	1	1	1	1	0.1	1.3	1.7	0.9	1.2	0.7	0.8	1	0.8	0.9	1.1	1	1	0.9	0.9	1	1	0.8		0	0.06	1.29	1.18	0.15	0.05	0.05	0	0	0
	Os11t0689800-01	1890	1	3	5.1	1.1	1.1	1	1	1.1	1.1	1	1	1	1	1	1	1	1	1	0.1	1.3	1.6	1	0.9	1	0.7	0.8	1.1	1.2	1.9	1.3	0.9	1.8	0.9	1	1.8	0.9		0	0	2.04	4.06	0	0.05	0.1	0.07	0.08	0
	Os10t0550900-01	1781	1	3.1	3.8	1.1	1.3	1	1.1	1.2	1.1	0.9	0.9	0.9	1	0.9	0.9	0.9	0.9	0.9	0.1	1.5	1.6	4.4	2	1.4	5.4	2.3	1.8	0.8	1.4	2.2	0.9	0.9	1.1	0.8	0.8	1.2		0	0	2.1	2.77	0.06	0.17	0.11	0.07	0.26	0
	Os05t0596500-01	1484	1.8	4.8	3.6	1.3	1.4	1.2	1.1	1.1	1.6	1	1	1	1.2	1.1	1	1.1	1.3	1	0.1	1.5	1.5	0.5	0.5	0.5	0.8	0.8	0.6	0.6	0.6	0.9	0.8	0.7	1	0.7	0.8	0.8		0.4	1.51	5.68	4.03	0.5	0.54	1.26	0.78	0.95	0.7
	Os02t0790500-02	2488	1	2.6	3.8	1.1	1.2	1.1	1	1.2	1.1	1	1	1	1	1	1.1	1	1	1	0.1	1.7	1.5	2.6	1.3	0.9	2.8	1.4	1	2.1	1.9	2.5	1.3	0.9	1	1.7	1.1	1.2		0	0	1.6	2.77	0	0.16	0.12	0.05	0.19	0.13
	Os03t0839900-01	3324	1.1	3.5	2.6	1	1.1	1.2	1	1.2	1.1	1	1	1	1	1	1	1	1	1	0.1	1.5	1.5	1.3	0.9	0.7	1.4	1	0.8	0.8	1.3	1.6	0.8	1	1.1	0.8	0.9	0.8		0	0.07	2.5	1.64	0.03	0.15	0.06	0	0.09	0.16
	Os03t0839900-02	3532	1.1	3.4	2.6	1	1.1	1.2	1	1.1	1.1	1	1	1	1	1	1	1	1	1	0.1	1.5	1.5	1.3	0.9	0.7	1.4	1	0.8	0.8	1.3	1.6	0.8	1	1.1	0.8	0.9	0.8		0	0.07	2.35	1.55	0.03	0.14	0.06	0	0.09	0.15
	Os02t0149800-01	1550	1	1.6	5.5	1	1.1	1	1	1.1	1.1	1	1	1	1	1	1	1	1	1	0.1	0.6	1.3	0.8	0.8	0.9	0.8	0.8	0.8	0.9	0.8	1	0.9	0.6	0.8	0.9	0.6	0.9		0	0	0.6	4.53	0	0.06	0.06	0	0.1	0
	Os02t0471500-01	2154	1.1	1.8	2.5	1	1	1	1.1	1.1	1	1	1	1	1	1	1	1	1	1	0.1	1.1	1.3	1.2	1.1	0.9	1.4	1.2	0.9	0.9	1.8	1.1	0.8	1.9	1.1	0.8	1.7	1.1		0	0.06	0.76	1.51	0.05	0.05	0	0	0	0
	Os09t0442600-01	2186	1.3	8	8.4	1.2	1.4	1.2	1.2	1.1	1	1	1	1	1	1	1	1	1	1	0.1	1.1	1.2	1.4	1	1	1.7	1.1	1.1	1.6	1.8	3.6	1.3	0.6	1	1.2	0.8	1.2		0	0.28	7.02	7.37	0.15	0.14	0	0.24	0.43	0.19
	Os07t0106200-01	1865	1	2.2	3	1.2	1.5	1.3	1	1.4	1	1	0.8	0.8	0.8	0.9	1	0.8	0.8	0.9	0.1	0.5	1.2	1.5	2.7	1.9	1.7	2.8	1.7	1.2	3.3	5.8	1.2	1.3	1.4	1.4	1.6	1.5		0.21	0.2	1.63	2.58	0.17	0.64	0.21	0.41	0.76	0.61
	Os03t0826600-01	2129	1.1	2.9	3.4	1	1.2	1	1	1.1	1.1	1	1	1	1	1	1	1	1	1	0.1	1.3	1.2	0.9	1.4	1.2	0.9	1.4	1.1	1	1.4	1.6	1	1	1	0.9	1.1	0.9		0	0.12	1.92	2.38	0	0.05	0.09	0	0.22	0
	Os03t0826600-02	1702	1.1	2.7	3.3	1	1.3	1	1	1	1	1	1	1	1	1	1	1	1	1	0.1	1.3	1.2	0.9	1.4	1.2	0.9	1.4	1.1	0.9	1.3	1.5	1	1	1	0.9	1.1	0.9		0	0.07	1.72	2.29	0	0	0	0	0.28	0
Invariable sense transcripts
	Os02t0108500-01	985	38.5	233.6	204.4	44.5	12.5	13.6	27.7	13.2	7.4	1.7	2.2	1.9	1.4	1.7	1.2	1.4	1.1	1.6	1	1.6	2.6	1.1	1	1.1	1	1.2	1.1	1.1	1	1	1	1	1	1	1	1.1		1.62	99.92	610.91	534.55	71.67	33.6	18.32	115.52	31.76	34.55
	Os11t0671950-00	627	1	2.7	6.4	1	1	1	1	1	1	1	1	1	1	1	1.2	1	1	1.2	0.1	2.5	2	1.4	2	1.3	1.8	1.9	1	1.1	1	1.5	0.9	1.5	0.9	1.4	1.4	1.1		0	0	1.68	5.39	0	0	0	0	0	0
	Os07t0117350-00	1422	1.2	4.1	2.8	1	1.6	1.1	1.1	1	1	1	1	1	1	1	1.1	1	1.1	1	0.1	5.6	2	2.1	1.1	0.7	2.7	1.4	1	1	1.1	1	1	1.1	1.3	0.9	0.9	1		0	0.17	3.05	1.83	0.07	0	0	0	0.55	0.07
	Os12t0219300-00	303	2.3	8.2	13.9	4.6	3.1	1.8	5.4	3.8	3.8	1	1.7	2.4	1	0.6	0.6	1.2	1.8	0.9	0.1	1	1.9	1	1	1	1	1	1	1	1	1	1	1	1	1	1	1		1.98	5.73	23.57	40.31	15.11	10.2	10.36	12.74	8.3	4.45
	Os09t0392700-01	844	1	2.8	10.4	1	1	1	1	1	1	1	1	1.2	1	1	1	1	1	1	0.1	1	1.9	0.6	0.6	1.8	0.5	0.8	0.9	1.1	1.1	1.3	1.3	1.5	0.8	1.3	1.2	1.4		0	0	1.8	9.39	0	0	0	0	0	0
	Os05t0553900-00	312	1	3.3	10.2	1	1	1.7	1	1.3	1.3	1	1	1	1	1	1	1	1	1	0.1	1	1.8	1	1	1	1	1	1	1	1	1	1	1	1	1	1	1		0	0	2.25	9.16	0	0.32	0.31	0	0	0.67
	Os01t0615000-01	811	1.3	3.9	6.1	1	1.4	1.3	1	1.5	1	1	1.2	1.4	1	1.2	1	1.1	1.2	1	0.1	1.2	1.8	0.8	0.7	0.8	1.1	0.7	0.7	1.3	1.1	0.8	1.2	1.7	0.8	1.3	1.6	1.2		0	0.31	2.89	5.13	0	0.49	0	0	0.39	0.26
	Os02t0808500-01	873	1	3	5.2	1.3	1.5	1.2	1.1	1.3	1.5	0.8	1.4	1.6	0.8	1	0.9	0.8	1.1	1.2	0.1	2	1.7	0.9	1.3	1	0.8	1.4	1.1	1	2.3	1.3	1	2.5	1.1	1	1.9	0.9		0.23	0.28	2.68	5.36	0.37	0.57	0.79	0.59	0.9	0.48
	Os11t0121000-00	947	1.4	10.9	9.4	1.1	1.3	1.4	1.1	1.1	1.2	1	1	1	1	1	1	1	1	1	0.1	1.4	1.6	1.3	1.2	1.4	1.4	0.9	1.7	0.9	1	1.2	1.1	0.9	0.9	1	0.9	0.9		0	0.39	9.89	8.37	0.11	0.11	0.21	0.14	0.33	0.44
	Os03t0207400-01	1694	1.9	7.2	5.6	1.4	1	1.4	1.3	1.2	1.1	1	1	1	1	1	1	1	1	1	0.1	1.4	1.6	0.8	1.6	1.8	0.6	1.4	1.1	1.3	2.7	3	1.4	2.1	1	1.5	2.4	1.4		0	0.88	6.15	4.6	0.25	0.18	0.12	0.38	0	0.37
	Os08t0459500-00	831	1.3	2.6	4.6	1	1.2	1	1	1	1	1	1	1	1	1	1	1	1	1	0.1	1.4	1.6	1	1.1	1.1	1.3	1	1	1	1	1	1	1	1	1	1	1		0	0.3	1.55	3.6	0	0	0	0	0.19	0
	Os02t0821400-02	1542	2.8	4	3.2	1.8	1.6	1.1	2	1.3	1	1	1	1	1	1	1	1	1	1	0.1	1.3	1.6	0.7	1.2	1.1	1.3	1.5	1	1	1.9	1.4	1	2	1.3	1	1.7	1.4		0	1.77	3.04	2.19	1.04	0.26	0	0.75	0.61	0.13
	Os03t0801900-01	1459	1	2.4	3.1	1	1	1.1	1	1.1	1	1	1	1	1	1	1	1.1	1	1	0.1	1.1	1.6	1.9	1.3	1.1	2.1	1.6	1.3	1.1	2.2	2.5	1.1	2.7	1.1	1	3.4	1.3		0	0	1.36	2.14	0	0.07	0	0	0	0.07
	Os02t0821400-01	1630	2.7	3.9	3.1	1.7	1.6	1.1	2	1.2	1	1	1	1	1	1	1	1	1	1	0.1	1.3	1.6	0.7	1.3	1.1	1.3	1.5	1	1	1.9	1.4	1	2	1.3	1	1.7	1.4		0	1.68	2.87	2.07	0.98	0.24	0	0.71	0.58	0.13
	Os01t0301500-01	1687	1	1.8	3.2	1	1.1	1	1	1.1	1	1	1.1	1	1	1	1	1.1	1	1	0.1	1.2	1.5	1	1	1	1	1	1	1	1	1	1	1	1	1	1	1		0	0	0.83	2.16	0	0.12	0	0	0.09	0
	Os07t0686700-01	3199	1	1.4	2.4	1.1	1	0.9	1.1	1.1	0.9	1	1	1	1	1	1	1	1	1	0.1	1.6	1.5	1.1	0.9	1	1	0.9	0.8	1	1.4	1	1	1.4	0.9	1	1.5	0.8		0.06	0.08	0.51	1.5	0.2	0.16	0	0.16	0.1	0
	Os01t0504500-01	4054	1.1	1.8	2.4	1	1	1	1	1.1	1.1	1	1	1	1	1	1	1	1	1	0.1	1.7	1.5	1.5	1.1	1	1.3	1.2	0.9	1	1	1.3	0.9	1.4	1.1	1	1.1	0.9		0	0.06	0.75	1.38	0	0.05	0.05	0	0.04	0
	Os06t0269151-00	726	5.4	5.5	5.7	6	2.1	1.7	2.9	1.8	1.4	1	1	1.2	1.2	0.8	1	1	1	1.3	0.1	1	1.4	1	1	1.1	1	1	1	1	1	1	1	1	1	1.1	1	1		0	4.44	4.52	4.65	1.91	0.82	0.41	4.96	1.08	0.71
	Os03t0326200-02	4007	2.2	6	4.9	2	1.5	1.1	1.8	1.2	1	1	1	1	1	1	1	1	1	1	0.1	1.5	1.4	1.6	1.3	0.7	3.1	1.4	0.8	1.1	2.7	5	1.1	1.1	1.3	1.2	1.7	1.1		0.1	1.42	5.55	4.44	0.93	0.3	0.12	1.16	0.67	0.26
	Os03t0326200-01	2675	2.8	7.7	4.9	2.6	1.4	1.2	2.3	1.3	1	1	1	1	1.1	1.1	1	1	1	1	0.1	1.5	1.4	1.7	1.3	0.7	3.6	1.4	0.7	1.1	3.1	6.2	1.2	1.1	1.3	1.3	1.9	1.2		0.07	1.95	7.22	4.23	1.47	0.34	0.07	1.78	0.53	0.27
	Os11t0154300-01	963	1	2	3.8	1	1	1	1	1	1	1	1	1	1	1	1	1	1	1	0.1	0.7	1.4	0.5	0.5	1.3	0.8	0.3	1.1	1	1	1.1	1.2	1.4	0.9	1	1	1.1		0	0	0.97	2.83	0	0	0	0	0	0
	Os05t0257100-01	1738	1	2.2	2.4	1	1.2	1.1	1	1	1	1	1	1	1	1	1	1	1	1	0.1	1.4	1.4	4.8	1.8	1.2	9.8	2.4	1.7	1.2	2.3	1.6	1.3	1.4	0.9	1.1	1.4	0.7		0	0	1.21	1.42	0	0	0	0	0.18	0.06
	Os11t0148400-01	2621	0.9	1	2.2	0.9	1.1	0.9	0.9	1	1	1	0.9	0.9	0.8	1	1.1	0.9	1	1	0.1	1.2	1.3	1	0.8	0.7	1	0.8	0.7	0.8	1	0.9	1	1	0.8	0.7	1.1	1		0.08	0	0.09	1.39	0	0.04	0.04	0	0.18	0
	Os06t0708900-01	2143	1.1	1.4	2.3	1	1.1	1.2	1.1	1.2	1.3	1	1	1	1	1	1	1	1	1	0.1	0.8	1.3	0.7	1.1	1.1	0.7	0.9	1.1	1.1	0.8	0.8	1.2	1	0.9	1.1	1	0.8		0	0.06	0.44	1.33	0.1	0.19	0.32	0	0.07	0.15
	Os09t0462301-01	1207	1.9	4.7	5.1	1.7	0.8	0.8	1.1	0.7	0.6	0.8	1.3	1.4	1	1.3	1.2	1.1	1	1.2	0.1	1.2	1.2	1	1.1	1.2	1	1.1	1	1	1	1	1	1.2	1	1	1.2	1		7.27	14.4	38.12	40.8	8.38	4.79	4.31	12.69	5.21	5.59
	Os12t0123700-00	1633	0.9	2.5	4.5	1	1	1	1	1.2	0.9	1	1	1	1	1	1	1.1	1	1	0.1	1	1.2	1.5	1.3	1.6	1.3	1.4	1.1	0.6	3.3	6.5	0.6	0.2	0.9	0.4	0.3	0.8		0.12	0	1.79	4.06	0.07	0.31	0.06	0.08	0.1	0.13
	Os01t0102300-01	971	1	2.8	4.2	1	1	1.1	1	1	1	0.9	0.9	0.9	1	0.9	0.9	0.9	0.9	0.9	0.1	0.7	1.2	0.6	0.8	1.3	0.4	0.6	1	1.1	1.3	0.4	1.1	2.4	1	1.2	2.4	0.9		0	0	1.81	3.21	0	0	0	0	0	0.11
	Os03t0267600-01	3226	1.1	3.7	3.3	1.1	1.2	1.1	1	1.2	1.1	1	1.2	1.6	1	1	0.9	1	0.9	1	0.1	1.2	1.2	1	0.8	1	0.9	0.8	1	0.8	0.6	0.3	1	1.1	1.2	0.9	0.9	1.1		0	0.08	2.69	2.3	0	0.22	0.06	0.12	0.24	0.06
	Os06t0295900-01	1749	1.1	1.4	2.5	1	1.1	1.1	1	1.1	1	1.1	1.1	1.1	1.1	1.1	1.1	1	1	1	0.1	0.7	1.2	1	1.1	1.2	1	1.2	1	1.4	1.1	0.5	1.1	1.1	0.8	1.2	1.3	0.7		0	0.07	0.4	1.49	0	0.06	0	0	0.09	0.12
	Os12t0583801-01	5319	1.2	1.8	2.4	1.1	1.1	1	1.1	1	1.1	1	1	1	1	1	1	1	1	1	0.1	1.1	1.2	1	1	1	1	1	1	1	1	1	1	1	1	1	1	1		0	0.16	0.81	1.37	0.06	0.02	0.07	0.07	0.09	0.02
	Os05t0576500-02	2581	1.1	2.2	2.4	1.1	1	1	1.1	1.1	1	1	1.1	1.2	1	1	1	1	1	1	0.1	0.9	1.2	1	1.1	1.1	1.2	1.3	1.1	1	2.4	1.9	1.2	2.6	1	1.2	2.8	1.2		0	0.1	1.22	1.36	0.08	0.12	0.04	0.05	0	0.04
	Os11t0547000-02	3837	1.2	1.7	2.2	1.2	1.2	1.5	1.4	1.5	1.5	1.1	1.1	1.1	1	1	1	1	1	1	0.1	1.3	1.2	1.6	2.9	2.2	0.9	3.1	2.2	1.4	3.7	2.1	1.6	4.1	1.4	1.4	4.4	1.1		0.05	0.23	0.79	1.35	0.5	0.57	0.54	0.27	0.29	0.57
	Os10t0442532-00	1753	1.7	2.1	2.4	1.7	1.4	1.1	1.6	1.3	1	0.9	1.3	1.6	0.8	0.9	1	0.9	0.9	1.1	1	1	1.1	1	1	1	1	1	1	1	1	1	1	1	1	1	1	1		119.75	199.3	250.9	289.99	188.78	158.47	116.71	200.09	170.04	128.42
	Os03t0231400-01	781	2.4	13	12.9	4.5	2.9	2.2	2.8	3.2	1.8	0.9	4.8	6.2	1.4	1.3	1.8	1.1	1.3	1.4	0.1	1.1	1.1	0.7	1.1	1	1	0.9	0.8	1.3	2	1.6	1	1.6	1.3	1.1	1.5	1.3		2.55	7.63	45.12	44.76	9	10.21	5.27	14.83	9.46	6.91
	Os04t0523812-00	1319	11.6	4.3	3.2	10	2.3	1.5	4.1	1.1	0.9	0.9	1	1.3	1	1	0.9	1.3	1.1	0.9	0.1	1.5	1.1	1	1	1	1.1	1	1	1	1	1.1	1	1	1	1	1	1		3.03	45.92	16.24	11.92	15.34	3.33	2.45	39.23	8.46	5.03
	Os10t0545700-02	821	1.5	6	5.4	1	1.2	1	1.1	1	1	1	1	1	1	1	1	1	1	1	0.1	0.6	1.1	0.5	0.6	0.7	0.6	0.7	0.6	1.2	1	0.9	1	1.1	0.9	1	1	1.1		0	0.45	4.99	4.43	0.13	0	0	0	0.19	0
	Os11t0183900-01	1693	1	2.8	4.9	1.1	1.2	1	1.1	1.1	1.2	1	1	1.1	1	1	1	1	1	1	0.1	0.6	1.1	1.2	1.4	0.9	1	1.4	0.8	1.2	2.9	2.5	1.2	2.1	1.1	0.9	2.2	0.9		0	0	1.8	3.91	0.13	0.06	0.17	0.08	0.19	0
	Os10t0545700-03	731	1.3	5.8	4.9	1	1.2	1	1.2	1	1	1	1	1	1	1	1	1	1	1	0.1	0.6	1.1	0.5	0.6	0.7	0.5	0.7	0.6	1.2	1	0.9	1	1.1	0.9	1	1	1.1		0	0.34	4.8	3.91	0.15	0	0	0	0.22	0
	Os01t0390400-03	1937	1	3.8	3.9	1.1	1	1	1.1	1.1	1.1	1	1	1	1	1	1	1	1	1	0.1	0.8	1.1	0.7	0.9	1	0.8	1	1	1	1.2	1.2	1	0.8	1	0.9	0.9	0.9		0	0	2.78	2.88	0.05	0.05	0.05	0.07	0	0
	Os04t0399300-01	1578	1	3.4	3.2	1	1.4	1	1	1.3	1.2	1	1	1	1.1	1	1	1	1	1	0.1	0.8	1.1	1.6	2.3	2.1	0.8	1.8	1.6	1.1	2.2	1.4	0.5	1.8	0.7	0.9	1.9	1.1		0	0	2.37	2.22	0	0.25	0.19	0	0.4	0
	Os01t0277600-00	3849	1	1.6	3.2	1	1	1.1	1	1.1	1.1	1	1	1	1	1	1	1	1	1	0.1	1.2	1.1	1	1.3	1.1	1.1	1.6	1	1	1.2	1	1	1.1	1	1.1	1.2	0.9		0	0.03	0.58	2.16	0.03	0.13	0.1	0	0	0.08
	Os03t0795100-01	1237	1	2.1	3.1	1	1.1	1	1	1.2	1	1	1	1	1	1	1	1	1	1	0.1	0.7	1.1	0.6	0.8	0.9	0.6	0.8	0.8	0.9	0.8	0.7	1	0.9	1.1	1.1	0.9	1.2		0	0	1.14	2.1	0	0.16	0	0	0.13	0
	Os03t0227500-02	3622	1	2	2.9	1	1	1	1	1	1	1	1	1	1	1	1	1	1	1	0.1	1	1.1	1.2	1.4	1.1	0.9	1.1	1.1	0.9	0.9	1	1	0.8	0.8	0.8	0.8	0.8		0	0	1	1.9	0	0.03	0	0	0	0
	Os02t0631200-01	2482	1.1	1.8	2.5	1	1.2	1	0.9	1.1	1	1	1.1	1.1	1	1	1	1	1	1	0.1	1.2	1.1	1.1	1.3	1.1	1	1.3	1.1	0.9	1.2	1	0.9	1	0.7	0.9	0.9	0.7		0.08	0.2	0.94	1.73	0	0.16	0.04	0.05	0.32	0.08
	Os06t0531000-00	1491	1	2.4	2.7	1	1.1	1.1	1	1.1	1.1	1	1	1	1	1	1	1	1	1	0.1	0.8	1.1	3.1	1.7	1.6	3	1.4	1.6	0.9	0.8	1.1	0.9	0.7	1.1	1	0.8	1.2		0	0	1.41	1.66	0	0.07	0.07	0	0.11	0.14
	Os01t0885200-01	2339	1.1	2.4	2.1	1	1.1	1	1	1	1	1	1	1	1	1	1	1	1	1	0.1	1.2	1.1	0.7	0.9	1	0.7	0.8	0.9	0.8	1	1.4	0.8	0.9	1	0.8	0.7	0.7		0	0.05	1.35	1.11	0	0.04	0	0	0.07	0
	Os05t0534600-01	3041	1	1.2	1.9	1	1	1	1	1	1	1	1	1	1	1	1	1	1	1	0.1	1	1.1	1.3	0.9	1.2	1.5	1.2	1.1	0.9	1.2	0.9	1	1.2	0.9	1.2	1.1	1		0	0	0.23	0.94	0	0	0	0	0	0
	Os05t0534600-02	3009	1	1.2	1.9	1	1	1	1	1	1	1	1	1	1	1	1	1	1	1	0.1	1	1.1	1.3	0.9	1.2	1.5	1.2	1.1	0.9	1.2	0.9	1	1.2	0.9	1.2	1.1	1		0	0	0.23	0.86	0	0	0	0	0	0
	Os02t0181200-00	393	156	136.9	102.7	68	8.4	7.9	38.2	9.8	5.6	1.9	3	5.5	1.5	2.5	1.1	1.2	2.1	0.8	1	1	1	1	1	1	1	1	1	1	1	1	1	1	1	1	1	1		4.57	868.15	761.41	571.03	211.59	53.77	30.2	377.96	46	42.77
	Os08t0153750-00	472	1.7	11.5	16.8	1.6	7.7	3.8	2	6	4.7	1	1	1	1	1	1	1	1	1	1	1	1	1	1	1	1	1	1	1	1	1	1	1	1	1	1	1		4.23	7.63	59.28	86.72	9.47	30.41	23.48	7.36	39.3	19.12
	Os08t0548650-00	723	1.6	3.5	3.4	1.6	0.7	1	1.1	0.9	1.1	1	1.3	1.9	0.9	0.9	1.2	0.8	1.3	0.9	0.1	1	1	1	1	1	1	1	1	1	1	1	1	1	1	1	1	1		13.52	21.8	49.71	48.89	15.46	11.99	14.65	22.25	9.79	13.34
	Os01t0661750-00	354	1.3	28.6	31.5	4.4	11.2	5.3	2.2	10.9	9	0.5	0.7	4.5	0.6	0.5	0.9	1.2	0.7	0.8	0.1	1	1	1	1	1	1	1	1	1	1	1	1	1	1	1	1	1		0.56	1.05	43.65	48.09	2.41	16.05	13.02	5.82	16.43	7.33
	Os12t0153700-00	1119	0.8	6.2	22.1	0.7	2	2.2	1	1.7	1.6	0.9	1.1	0.7	0.9	1.2	1	1.2	1.1	1.2	0.1	1	1	1	1	1	1.1	1	1	0.9	0.9	0.9	1	0.9	0.9	0.9	0.9	0.9		0.71	0.44	9.52	36.81	0.67	1.96	1.67	0.23	2.39	2.69
	Os12t0433066-00	822	1.6	9.6	9.8	1.6	1	1	1.4	1	1	1	1.1	1.4	1	1.1	1.1	1	1.4	1	0.1	0.9	1	0.9	1	1.5	1	0.8	1	1.3	0.7	1	0.9	1.2	0.9	1.1	0.8	1.2		1.46	2.87	22.5	23.08	2.46	1.46	1.55	2.82	1.34	1.51
	Os08t0203150-00	559	0.9	1.4	2.2	2.9	3.3	1.3	2.2	3.5	1.4	1.1	4.5	3.9	1.5	4.8	1	1.1	3.2	0.5	0.1	1	1	1	1	1	1	1	1	1	1	1	1	1	1	1	1	1		8.92	7.99	13.19	20.92	21.14	33.88	12.81	27.4	32.06	12.25
	Os11t0536400-00	165	10	17.3	19.1	5.7	2	1.6	2.9	1	2.2	1	1	2	1.5	1	1	1	1	1	0.1	1	1	1	1	1	1	1	1	1	1	1	1	1	1	1	1	1		0	9.03	16.32	18.11	1.94	0	1.19	4.68	0.95	0.63
	Os08t0183700-00	276	1.5	6.1	17.5	2.9	3.3	1.8	1.4	4.6	3.8	1	1	1	1	1	1	1	1	1	0.1	1	1	1	1	1	1	1	1	1	1	1	1	1	1	1	1	1		0	0.45	5.09	16.48	0.39	3.61	2.84	1.87	2.28	0.75
	Os03t0180100-01	885	1.3	9.1	10.3	1.2	1	1.1	1	1	1	1	1	1.2	1	1	1.1	1	1	1	0.1	1.3	1	1.9	1.3	1.8	1.6	1.4	1.5	0.7	1.1	0.9	1	0.9	1	0.8	0.8	1.1		0	0.28	8.07	9.25	0	0	0	0.15	0	0.12
	Os07t0561650-00	504	1	6.1	8.5	1.3	1.9	1	1.2	1.2	1	1	1	1	1	1	1	1	1	1	0.1	1	1	1	1	1	1	1	1	1	1	1	1	1	1	1	1	1		0	0	5.11	7.48	0.21	0.2	0	0.26	0.94	0
	Os09t0251900-00	384	1	7.7	7.8	1	1.8	1.5	1.3	1.8	1.8	1	1	1	1	1	1	1	1	1	0.1	1	1	1	1	1	1	1	1	1	1	1	1	1	1	1	1	1		0	0	6.71	6.77	0.28	0.78	0.77	0	0.82	0.54
	Os02t0546400-00	731	1.7	5.3	6.9	2.4	1.2	1.1	1.6	1.3	1	1	1	1	1	1	1.1	1	1	1	0.1	1	1	1	1	1	1	1	1	1	1	1	1	1	1	1	1	1		0	0.68	4.32	5.87	0.58	0.27	0	1.41	0.22	0.14
	Os03t0789000-00	1770	4.3	7	5.1	3.1	1.9	1.4	2.6	1.7	1.4	1.1	1.1	1	1.2	1.2	1	1.1	1.2	1	0.1	1	1	1	1.1	1.2	1	1	1	1.1	1	1	1.1	1	1.1	1	1.1	1.3		0.34	4.7	8.4	5.87	2.47	1.3	0.83	3.13	1.6	0.94
	Os02t0661200-01	1246	1	2.4	6.5	1	1	1.2	1	1.2	1.1	1	1	1	1	1	1	1	1	1	0.1	1	1	1	1	1	1	1	1	1	1	1	1	1	1	1	1	1		0	0	1.41	5.53	0	0.24	0.08	0	0	0.17
	Os09t0339601-01	3285	1.2	1.3	1.7	0.8	1	1.5	1.1	1	1.8	1.1	0.9	0.8	1.1	1.7	1	1.2	1.9	1.1	0.1	1	1	1	1	1	1	1	1	1	1	1	1	1	1	1	1	1		2.61	3.29	3.64	5.26	3.14	2.67	5.4	2.04	2.49	4.52
	Os02t0205100-01	1495	1	3.3	5	1.1	1.3	1.1	1.1	1.1	1.1	1	1	1.1	1	1	1	1	1	1	0.1	0.8	1	1.2	1.2	1.2	0.8	1.2	1.2	1.3	1.6	1.6	1.5	1.5	1.1	1.2	1.6	1.1		0	0	2.27	4	0.14	0.07	0.13	0.09	0.32	0.14
	Os02t0780700-01	2646	1	1.8	4.4	1	1.2	1.2	1	1.2	1.3	1	1	1	1	1	1	1	1	1	0.1	0.6	1	0.9	1.3	1.1	0.8	1.2	1	1.2	1.1	0.9	0.9	1	0.8	1.1	1.1	0.9		0	0	0.75	3.44	0	0.19	0.3	0	0.18	0.16
	Os01t0964000-02	1009	1	3.1	4.1	1	1	1.1	1	1	1	0.9	0.9	0.9	0.9	0.9	0.9	1	0.9	0.9	0.1	1.2	1	1.5	0.9	1.4	1.3	1	1.4	0.7	1.2	1.5	0.8	0.7	1.1	0.9	0.7	1.1		0	0	2.09	3.09	0	0	0	0	0	0.1
	Os01t0964000-01	1058	1	3	4	1	1	1.1	1	1	1	0.9	0.9	0.9	0.9	0.9	0.9	1	0.9	0.9	0.1	1.2	1	1.5	0.9	1.4	1.3	0.9	1.4	0.7	1.2	1.5	0.8	0.7	1.1	0.9	0.7	1		0	0	1.99	2.95	0	0	0	0	0	0.1
	Os12t0548200-01	1525	1	2.5	3.5	1	1.1	1	1	1.1	1.1	1	1	1	1	1	1	1	1	1	0.1	1	1	1	1.1	0.6	1.3	1.1	0.7	0.8	1	1.3	1	1.1	1	0.9	1.3	0.8		0	0	1.46	2.47	0	0.13	0.06	0	0.1	0
	Os06t0623600-01	1231	1	2.1	3.4	1	1	1.1	1	1	1.1	1	1	1	1	1	1	1	1	1	0.1	0.5	1	0.8	1.3	1	0.8	1.4	1	1.1	2.2	2	0.9	1.4	0.8	0.9	1.5	0.8		0	0	1.05	2.43	0	0	0.08	0	0	0.08
	Os12t0428600-02	1142	1	2.1	3.4	1	1.1	1	1	1.1	1	1	1	1	1	1	1	1	1	1	0.1	0.7	1	0.8	1.2	1.2	0.7	1	1.1	1	1.2	1	1	1.1	0.9	1	1.1	0.9		0	0	1.13	2.39	0	0.09	0	0	0.14	0
	Os07t0169300-00	1469	1.1	1.6	3.4	1.1	1.4	1	1.1	1.3	1.3	1	1	1	1	1	1	1	1	1	0.1	1	1	1	1	1	1	1	1.1	1	1	1	1	1	1	1	1	1		0	0.08	0.64	2.39	0.14	0.27	0.27	0.09	0.43	0
	Os01t0174000-00	1047	1.2	3	3.4	1.5	1.2	1.2	1.3	1	1.1	1	1	1	1	1	1	1	1	1	0.1	0.9	1	0.6	0.7	1.2	0.9	1	1.2	1	0.9	1.6	1	1	1.4	0.8	0.7	1.5		0	0.24	2.01	2.36	0.31	0	0.09	0.49	0.15	0.2
	Os01t0595725-00	1117	1.6	3	3.3	1.1	1	1.3	1.4	1.5	1.5	0.9	0.9	0.9	1	1.1	1	1	1	0.9	0.1	1	1	1	1	1	1	1	1	1	1	1	1	1	1	1	1	1		0	0.56	1.99	2.33	0.38	0.54	0.53	0.12	0	0.28
	Os01t0390400-01	2531	1	3.2	3.3	1.1	1	1	1	1	1	1	1	1	1	1	1	1	1	1	0.1	0.8	1	0.8	0.9	1.2	0.8	0.9	1.2	1	1.2	1.3	0.9	0.8	0.9	0.9	0.8	0.9		0	0	2.22	2.31	0.04	0.04	0.04	0.05	0	0
	Os02t0689200-03	1476	1	3.5	3.3	1	1	1.1	1	1.1	1	1	1	1	1	1	1	1	1	1	0.1	1	1	1.9	1.3	1.1	1.9	1.6	1.2	1	1.6	1.7	1.1	1.4	0.8	0.8	1.3	0.6		0	0	2.46	2.29	0	0.07	0	0	0	0.07
	Os05t0526800-01	1820	1.1	2.2	3	1	0.9	0.9	0.9	0.9	0.9	0.9	1	0.9	1	0.9	0.9	0.9	0.9	0.9	0.1	1.6	1	0.6	0.7	0.8	0.4	0.6	0.9	0.6	0.6	1	0.8	0.5	1	0.8	0.5	1		0.11	0.2	1.48	2.28	0	0	0	0.07	0	0
	Os10t0579600-01	1879	1	1.9	2.8	1	1	1	1.1	1	1	1	1	1	1	1	1	1	1	1.1	0.1	0.8	1	1	1.6	1.4	0.8	1.7	1.2	1	1	1.2	1.1	0.8	1	1	0.7	1		0	0	0.93	1.8	0.06	0	0	0	0	0
	Os03t0374400-01	1811	1.1	2	2.7	1	1.1	1.1	1	1	1.1	1	1	1	1	1	1	1	1	1	0.1	0.9	1	1.7	1.3	1	1.5	1.5	1.1	0.8	1.9	2.7	0.9	0.8	0.8	0.7	1	0.9		0	0.07	0.97	1.72	0	0	0.05	0	0.09	0.06
	Os07t0188233-01	3016	1	1.2	2.2	1	1	1	1	1	1	1	1.1	1	1	1	1	1	1	1	0.1	1	1	1	1	1	1	1	1	1	0.8	0.6	0.9	0.8	0.9	1	0.9	1		0	0	0.23	1.16	0	0	0	0	0	0
	Os04t0365100-01	2329	1.1	1.6	2.1	1.1	1	1	1.1	1.1	1.1	1	1	1	1	1	1	1	1	1	0.1	1	1	0.8	1.1	0.8	0.6	1.3	0.7	1	1.9	1	1	1.7	0.9	1.2	2	0.8		0	0.05	0.55	1.12	0.09	0.13	0.08	0.06	0	0.04
	Os01t0699950-01	3144	1	1	2	1	1	1	1	1.1	1	1	1	1.2	1	1	1	1	1	1	0.1	1	1	1	1	1	1	1	1	1	1	1	1	1	1	1	1	1		0	0	0.04	0.95	0	0.06	0	0	0	0
	Os12t0428600-01	2903	1	1.4	1.9	1	1.1	1	1	1	1	1	1	1	1	1	1	1	1	1	0.1	0.8	1	0.8	1.3	1	0.7	1.1	1	1	1.1	1	1	1	0.9	1	1	0.8		0	0	0.44	0.94	0	0.03	0	0	0.05	0
	Os03t0685200-01	5763	1	1.1	1.5	1	1	1	1	1	1	0.9	0.9	0.9	0.9	0.9	0.9	0.9	0.9	1	0.1	1	1	1	1	1	1	1	1	1	1	1	1	1	1	1	1	1		0	0	0.14	0.5	0	0.02	0.02	0	0	0.02
	Os11t0474100-01	776	1.8	19.7	42.7	1.3	2	2.1	1.4	2.3	1.6	1	0.9	1.1	0.9	1	0.9	1	0.9	1	0.1	0.7	0.9	0.6	0.7	1.2	0.7	0.7	0.9	1.9	1.8	0.6	1.3	2.1	1.2	1.6	2.1	1.4		0	0.8	18.71	41.7	0.41	1.28	0.63	0.33	1.01	1.07
	Os11t0429433-00	687	1	10.2	17.5	1	1.7	1.5	1	1.3	1.4	1	1	1	1	1	1	1	1	1	0.1	0.7	0.9	0.6	1	1.3	0.7	0.7	1	1.2	0.9	1.4	1.1	1.3	1.1	1.3	1.4	1.3		0	0	9.2	16.46	0	0.29	0.43	0	0.69	0.45
	Os03t0227500-01	474	1	8.4	13.6	1	1	1	1	1	1	1	1	1	1	1	1	1	1	1	0.1	0.7	0.9	1.2	2.2	1.5	0.7	1.3	1.6	1	1	1.6	1.5	0.5	0.9	0.5	1	0.6		0	0	7.41	12.61	0	0	0	0	0	0
	Os07t0198000-00	1263	1	4.5	7.4	1	1.1	1	1	1.4	1.1	1	1	1	1	1	1	1	1	1	0.1	0.8	0.9	0.7	1.2	1.5	0.5	0.8	1.5	0.7	1	0.6	0.8	1.1	0.8	0.9	1	0.8		0	0	3.52	6.38	0	0.39	0.08	0	0.12	0
	Os02t0572900-01	1640	1.2	7.3	6.8	1.2	1.2	1.2	1.1	1.1	1.1	1	1	1.1	1	1	1	1	1	1	0.1	0.7	0.9	0.8	1	1.1	0.9	1	0.8	1.1	1.7	1.9	1.1	1.2	0.9	1.2	1.1	0.9		0	0.23	6.28	5.78	0.06	0.06	0.12	0.16	0.19	0.19
	Os04t0619300-01	1929	1	4.2	5.8	1.1	1.2	1.1	1	1.1	1.1	1	1	1	1	1	1	1.1	1	1	0.1	0.7	0.9	0.8	0.8	0.8	0.8	0.8	1	1.2	1.4	0.8	1.1	1.7	1.7	1	1.6	1.8		0	0	3.22	4.78	0	0.1	0.1	0.07	0.24	0.05
	Os01t0136500-00	744	1.3	4.6	5.4	1.2	1	1	1	1.3	1.1	1	1	1	1	1	1	1	1.2	1	0.1	1.2	0.9	1.2	0.9	0.5	1.1	0.9	0.6	1.3	1.6	1.7	1.1	1.4	1	1.3	1.4	0.9		0	0.33	3.62	4.37	0	0.27	0.13	0.17	0	0
	Os10t0553800-01	1758	1	2.3	4.2	1	1.1	1.1	1	1.2	1.1	1	1	1	1	1	1	1	1	1	0.1	0.6	0.9	1.2	1	0.9	0.9	0.9	1.2	0.8	0.7	1.3	0.9	0.4	0.8	0.7	0.4	0.8		0	0	1.27	3.18	0	0.17	0.11	0	0.09	0.06
	Os08t0560000-01	1422	1.4	3.6	3.6	1.2	1.2	1.3	1	1.3	1.1	1.1	1.4	1.1	1.1	1	1	1.1	1.1	1.1	0.1	1.2	0.9	1.2	0.5	0.6	1.7	0.7	0.7	0.9	2.3	1.4	1.3	1.6	1.4	1.4	1.6	1.2		0	0.35	2.55	2.56	0	0.28	0.14	0.18	0.22	0.29
	Os11t0572301-01	3134	1	2.2	3.3	1.1	1.2	1	1	1.1	1.1	1	1	1	1	1	1	1	1	1	0.1	0.9	0.9	1	0.9	0.7	0.8	1.2	1	0.9	1.1	1	1.1	0.8	0.9	0.9	0.9	0.7		0	0	1.2	2.28	0	0.1	0.13	0.08	0.15	0
	Os01t0233000-01	1241	1	3	3.2	1	1	1.1	1	1.1	1.1	1	1.1	1	1	1	1	1	1	1	0.1	0.5	0.9	1.2	1.6	1.3	0.9	1.7	1	1.3	2.2	2.3	1.2	1.2	1.1	1.2	1.4	1		0	0	1.98	2.2	0	0.08	0.08	0	0	0.08
	Os01t0530500-01	1384	1	2.7	3	1	1.1	1	1	1	1.1	1	1	1	1	1	1	1	1	1	0.1	0.6	0.9	0.6	1	1.1	0.5	0.8	0.9	1.2	1.8	1.5	1.4	2.8	1.4	1.1	2.4	1.3		0	0	1.69	1.97	0	0	0.14	0	0.11	0
	Os07t0542400-01	1974	1.2	3	2.9	1.2	1.2	1.1	1.2	1.1	1.1	1	1	1	1	1	1	1	1	1	0.1	0.7	0.9	1	1	0.8	1.1	1	0.8	0.7	2.6	2.1	0.9	2.3	0.6	1.3	2.9	0.7		0	0.19	2.02	1.91	0.16	0.1	0.05	0.2	0.16	0.11
	Os05t0122800-02	2183	1	2.2	2.6	1	1.2	1	1	1.1	1	1	1	1	1	1	1	1	1	1	0.1	1.6	0.9	1.6	1.1	0.8	1	1.2	0.8	1.1	1.9	1	1.1	1.7	1.1	0.9	1.5	1.2		0	0	1.23	1.55	0	0.14	0.04	0	0.22	0
	Os03t0254900-01	2133	1	1.5	2.3	1.1	1	1	1	1	1	1	1	1	1	1	1.1	1	1	1	0.1	1	0.9	0.7	0.8	0.8	0.8	0.9	0.7	0.9	0.8	0.9	0.9	0.9	1	0.9	0.7	1.1		0	0	0.49	1.34	0	0	0	0.06	0	0
	Os03t0354500-01	5972	1	1.6	2.1	1.1	1.4	1.2	1.1	1.2	1.5	1.3	1.1	1.1	1.1	1.1	1	1.4	1.1	1.1	0.1	0.9	0.9	0.9	0.9	1	0.9	1	0.9	1.1	0.8	0.8	1.1	0.9	1	1.2	0.9	1		0.1	0.08	0.73	1.26	0.16	0.35	0.69	0.17	0.58	0.31
	Os11t0114600-02	4333	1.1	1.9	2	1	1.1	1	1.1	1.1	1	1	1	1	1	1	1	1	1	1	0.1	0.7	0.9	0.8	0.9	0.9	0.8	1	0.9	1	2.1	1.7	0.9	1.2	1	0.9	1.4	1		0	0.09	0.92	0.99	0.07	0.12	0.02	0.03	0.11	0.02
	Os03t0693400-01	787	1.6	6.1	10.9	2	1	1.7	1.3	1.3	1.1	1	1	1.4	1	1.1	1	1	1	1	0.1	0.5	0.8	1.1	1.2	1.3	1.4	1.2	1.3	1.1	1.5	2.4	0.8	0.9	1.1	0.9	0.9	1.2		0	0.63	5.06	9.91	0.27	0.25	0.12	0.98	0	0.66
	Os02t0819500-04	1080	1	13.8	8.8	1	1	1	1	1.1	1	1	1	1	1	1	1	1	1	1	0.1	0.6	0.8	0.8	1	1	0.9	0.9	1	0.8	0.9	1	0.7	0.7	0.6	0.8	0.6	0.7		0	0	12.79	7.82	0	0.09	0	0	0	0
	Os08t0458200-01	1021	0.8	2.6	3.6	0.8	1	0.9	0.9	1.2	1.2	1	1.2	1	1	1	1	1	1	1	0.1	0.4	0.8	0.9	1.4	1.1	0.7	1.4	1	0.8	2	2.3	0.9	0.9	1	0.6	1	0.6		0.2	0	2.06	3.31	0.1	0.49	0.48	0	0.15	0.1
	Os04t0198733-00	855	1.2	2.6	4.2	1	1	1	1	1.1	1.2	1	1	1	1	1	1	1	1	1	0.1	0.6	0.8	0.9	1.6	1.4	0.6	1.5	1.1	1	1.8	0.7	0.8	1.5	1.1	0.9	1.3	0.8		0	0.15	1.64	3.19	0	0.12	0.23	0	0	0
	Os07t0228000-04	2968	1	2.6	3.6	1	1	0.9	1	1.1	1	1	1	1	1	1	1	1	1	1	0.1	0.7	0.8	0.8	1	1.1	0.6	0.8	1	1.2	1.4	0.8	1.1	1.6	1	1	1.6	1.1		0.07	0.04	1.74	2.89	0.04	0.13	0.03	0.09	0.05	0
	Os07t0168800-01	888	1	4.2	3.8	1	1	1.4	1	1.1	1	1	1	1	1	1	1	1	1	1	0.1	0.5	0.8	1.1	1.2	0.9	1.3	1.3	0.9	1.1	1.2	1.5	1	1	1.3	1.1	0.9	1.3		0	0	3.16	2.78	0	0.11	0	0	0	0.35
	Os06t0129300-01	1355	2.2	2.5	3.8	1.9	1	1.2	1.6	1.2	1	1	1	1.1	1	1	1.2	1	1	1.1	0.1	0.6	0.8	0.9	0.8	1	0.7	1	1.1	1.3	1.2	0.8	1.2	1.2	1.2	1.3	1.2	1		0	1.19	1.47	2.78	0.63	0.15	0	0.85	0	0.23
	Os01t0885200-02	994	1.1	4.1	3.5	1	1.2	1	1	1	1	1	1	1	1	1	1	1	1	1	0.1	0.8	0.8	0.6	0.8	0.9	0.6	0.8	0.9	0.8	1	1.4	0.9	1	1	0.9	0.7	0.7		0	0.12	3.06	2.48	0	0	0	0	0.16	0
	Os04t0379600-01	1847	1	2.3	3.2	1	1.1	1	1	1.1	1.1	1	1	1	1	1	1	1	1	1	0.1	0.6	0.8	1.2	1.2	1	1	1.5	0.9	1.5	2.1	2.3	1.4	1.6	0.9	1.6	1.9	1		0	0	1.33	2.18	0	0.05	0.05	0	0.09	0
	Os10t0427700-01	2474	1	1.6	2.1	1	1.1	1	1	1	1	1	1	1	1	1	1	1	1	1	0.1	0.8	0.8	0.8	0.8	0.9	0.8	0.9	0.8	0.9	0.8	0.8	1	0.8	0.9	0.9	0.9	0.9		0	0	0.62	1.1	0	0	0	0	0.06	0.04
	Os11t0225100-01	3710	1	1.4	2.1	1	1	1	1.1	1	1	1	1	1	1	1	1	1	1	1	0.1	0.7	0.8	0.9	1	1	0.7	1	0.9	1.1	1.2	1	1.1	1.3	1	1.2	1.3	1		0	0	0.35	1.09	0.06	0	0.03	0	0	0.03
	Os09t0500151-00	492	3.5	31.7	33.8	4.4	1.6	2.3	4	3.4	2.2	0.8	0.8	0.8	0.8	0.8	0.8	0.8	0.8	0.8	0.1	0.7	0.7	0.7	0.7	0.9	0.9	0.7	0.9	1	1	1	1.2	1	1.2	1	1	1		0	2.52	30.7	32.75	3.03	2.43	1.2	3.4	0.64	1.27
	Os02t0519500-00	420	4.5	6.1	3.8	2.7	1	1.4	1.9	1.4	1.8	1	1	1.4	1	1	1	1	1	1	0.1	0.7	0.7	0.7	1	0.7	0.7	0.7	0.7	1	1	1	1	1	1	1	1	1		2.85	16.25	22.58	13.61	6.34	4.51	6.07	9.5	2.99	4.45
	Os04t0369600-00	1155	1.3	7.2	7.8	1.3	1.1	1.3	1.1	1.3	1.3	0.9	0.9	1.1	0.9	0.9	0.9	0.9	0.9	0.9	0.1	0.9	0.7	1.1	1.4	1.1	1.3	1.7	1.1	1.1	1.8	1.7	1	1.1	0.7	0.9	1.6	0.9		0	0.32	6.18	6.75	0.09	0.26	0.25	0.33	0.14	0.27
	Os08t0133000-01	1202	1	2.6	5.3	1	1	1.2	1	1.1	1.1	1	1	1	1	1	1	1	1	1	0.1	0.5	0.7	0.8	1.3	1.2	0.7	1.5	1.3	0.9	1.3	0.6	0.9	1.5	0.9	0.9	1.6	0.8		0	0	1.56	4.32	0	0.08	0.08	0	0	0.17
	Os08t0547100-01	784	1.2	2.1	4.2	1.2	1	1.1	1	1.1	1	0.8	0.7	1	0.9	0.8	0.8	1	0.8	0.8	0.1	0.5	0.7	0.6	0.7	0.6	1	0.8	0.7	0.6	1.1	1.2	0.9	0.6	0.9	0.8	0.7	1.3		0	0.16	1.05	3.15	0	0.13	0	0.16	0	0.13
	Os06t0224100-01	1138	1	2.1	3.4	1	1	1	1	1.1	1.1	1	1	1	1	1	1	1	1	1	0.1	0.6	0.7	0.8	1.2	0.9	0.8	1.2	1.2	1.1	1	1.1	1.2	0.5	1.2	1.1	0.8	1.2		0	0	1.13	2.4	0	0.09	0.09	0	0	0
	Os02t0820400-02	1656	1.5	2.8	2.7	1.3	1.2	1	1.1	1.2	1.1	1	1	1.2	1	1	1	1.1	1.3	1.2	0.1	0.7	0.7	1	0.8	0.9	0.8	0.7	1.1	1.1	0.9	1.4	1.3	1.1	2.1	1.1	0.9	1.6		0	0.45	1.84	1.65	0.13	0.24	0.12	0.31	0.19	0
	Os02t0820400-01	1809	1.6	3.3	2.5	1.4	1.2	1	1.2	1.2	1.1	1.1	1	1.2	1.1	1	1	1.1	1.3	1.2	0.1	0.8	0.7	1	0.8	0.9	0.8	0.7	1.1	1.1	0.9	1.4	1.3	1.1	2.2	1.1	0.9	1.7		0	0.55	2.27	1.51	0.18	0.22	0.11	0.36	0.17	0
	Os06t0728700-01	1930	1.1	1.7	2.5	1.1	1	1	1.1	1.1	1.1	1	1	1	1	1	1	1	1	1	0.1	0.7	0.7	1.3	0.2	0.6	1.6	0.3	0.6	0.9	0.1	1	0.9	0	1	0.9	0.1	0.9		0	0.13	0.73	1.48	0.06	0.05	0.05	0.13	0	0
	Os07t0235800-01	2000	1	2.9	2.4	1.1	1	1	1	1	1.1	1	1	1	1	1	1	1	1	1	0.1	0.4	0.7	0.8	1.1	1.1	0.5	0.9	1.1	1.1	1	0.6	1.2	1.3	0.8	1	1.3	1.1		0	0	1.93	1.43	0	0	0.05	0.06	0	0
	Os06t0690100-01	1644	2.5	2.9	4.7	1.8	2.6	2.5	2.2	3.2	3.1	1	2	2.9	0.8	1	1	0.8	0.8	0.9	0.1	0.7	0.6	0.7	0.8	1	0.7	0.7	0.9	1	1.5	0.7	0.9	1.4	0.9	1.1	1.5	0.9		0.61	3.02	3.7	6.64	2.53	4.18	3.94	1.96	3.25	3.03
	Os03t0262500-01	1107	1.3	2.7	5.7	1.1	1.1	1.3	1	1.1	1.2	0.9	0.9	0.9	0.9	0.9	0.9	0.9	0.9	0.9	0.1	0.4	0.6	0.7	0.8	1	0.7	0.6	0.6	1.2	1.4	1.1	1.1	1.9	1	1.1	1.9	0.9		0	0.34	1.69	4.7	0	0.09	0.18	0.12	0.14	0.28
	Os04t0407500-00	913	2.4	57.4	34.5	3.8	4.1	3.5	3.8	6.2	3	0.8	1.2	1.5	0.8	1	0.9	0.9	0.7	0.8	0.1	0.7	0.5	0.8	1	0.9	0.7	0.8	0.7	1.1	1.7	2.3	1.3	1.7	1.2	1.2	2.1	1.4		0	1.36	56.42	33.45	2.8	5.24	2.04	2.82	3.1	2.5
	Os03t0128800-01	1300	1.1	2.2	4	1	1	1.1	1	1.1	1	1	0.9	0.9	1	0.9	1.1	1.3	0.9	1	0.1	0.5	0.5	0.4	0.3	0.3	0.5	0.4	0.4	0.7	0.1	0.1	0.7	0.4	0.6	0.8	0.3	0.8		0	0.1	1.17	3	0	0.08	0	0	0	0.08
	Os05t0182000-01	843	1.2	9.6	23.7	1.6	1.4	1.5	1.3	1.4	1.8	1	1	1	1	1	1	1	1	1	0.1	0.6	0.4	0.7	0.7	0.8	0.7	0.7	0.9	1.1	1.5	1.8	1.4	1.7	0.8	1	1	1.2		0	0.15	8.61	22.66	0.25	0.35	0.81	0.61	0.37	0.49
	Os03t0128800-03	1240	1.1	2.1	3.1	1	1	1.1	1	1.1	1	1	0.9	0.9	1	0.9	1.1	1.3	0.9	1	0.1	0.5	0.4	0.4	0.3	0.3	0.5	0.4	0.3	0.7	0.1	0.1	0.7	0.4	0.6	0.8	0.3	0.8		0	0.1	1.13	2.1	0	0.08	0	0	0	0.08
Downregulated sense transcripts
	Os11t0523800-01	3337	1	1.7	4	1.1	1.1	1.1	1	1.1	1.1	1	1	1	1	1	1	1	1	1	0.1	0.6	0.9	0.6	0.8	0.6	0.5	0.7	0.5	1	0.9	0.6	1	1	0.9	0.9	0.9	0.9		0	0.04	0.7	2.96	0	0.06	0.06	0.08	0.14	0.06
	Os05t0568000-01	2355	16.9	89.2	40.4	10.7	1.9	3	7.3	2.4	1.4	1	1.2	1.2	1.1	1	1	1	1	1	0.1	1.3	0.8	1.6	1.2	1	2.5	1.3	1	1.1	1.4	2	1.1	1.2	1.6	1.1	1.1	1.4		0	15.86	88.24	39.4	6.28	1.35	0.37	9.67	0.93	2.03
	Os05t0121600-00	985	1.1	5	8.9	1.1	1.3	1.3	1.1	1.7	1	0.9	0.9	1.1	0.9	1	0.9	0.9	0.9	1.1	0.1	0.9	0.8	1.1	0.9	0.9	1	0.9	1	1.1	1	0.6	1	1.1	0.7	1	1.1	0.8		0	0.13	4.04	7.92	0.11	0.71	0	0.13	0.32	0.32
	Os11t0549700-01	1819	1	2	5.7	1	1	1.1	1.1	1.1	1.1	1.1	1.1	1	1	1	1	1	1	1	0.1	0.7	0.7	1.7	1.7	1.3	1.4	1.8	1.3	1.1	1.1	0.8	1	1.4	0.7	1	1.4	0.6		0	0	0.97	4.71	0.06	0.05	0.11	0	0	0.11
	Os02t0819500-01	1799	1	5.6	4.3	1	1	1	1	1	1	1	1	1	1	1	1	1	1	1	0.1	0.6	0.7	0.8	0.9	0.8	0.9	0.9	0.9	0.9	0.9	1	0.8	0.7	0.6	0.8	0.7	0.8		0	0	4.62	3.32	0	0	0	0	0	0
	Os12t0114100-01	2984	1	3.3	3.6	1.2	0.9	1	1.2	0.9	0.9	1	1.1	1	1.1	1	1	1	1	1	0.1	0.4	0.7	0.7	0.8	0.7	0.9	0.8	0.7	1	2	1.6	1	1.6	1.2	1	1.5	1.1		0.2	0.25	2.94	3.31	0.39	0.03	0.07	0.43	0.05	0.14
	Os02t0819500-03	1884	1	6.3	3.9	1	1	1	1	1.1	1	1	1	1	1	1	1	1	1	1	0.1	0.6	0.7	0.8	1	0.9	0.9	1	1	0.9	0.9	1	0.7	0.7	0.6	0.8	0.7	0.8		0	0	5.28	2.9	0	0.05	0	0	0	0
	Os07t0604500-01	1181	1.1	1.4	3.3	1	1	1.1	1	1	1	1	1	1	1	1	1	1	1	1	0.1	0.5	0.7	0.7	0.8	1	0.8	0.8	1	1.4	1.7	1.6	1.3	1.8	1.3	1.2	1.7	1.4		0	0.11	0.4	2.31	0	0	0	0	0	0.09
	Os12t0114100-02	2271	1.2	3	3	1.3	0.9	1	1.2	1	1	1	1	1	1	1	1	1	1	1	0.1	0.4	0.7	0.7	0.7	0.7	0.9	0.8	0.7	1	2	1.6	0.9	1.5	1.1	1	1.5	1.1		0.09	0.27	2.22	2.29	0.28	0.04	0.04	0.4	0	0.14
	Os07t0542400-02	1495	1	2.6	3	1.2	1.1	1.1	1.1	1.1	1.1	1	1	1	1	1	1	1	1	1	0.1	0.6	0.7	1	1.1	0.8	1	1.1	0.9	0.8	2.8	1.9	1	2.5	0.7	1.4	3.2	0.8		0	0	1.57	2	0.07	0.07	0.07	0.17	0.11	0.07
	Os11t0114600-01	3141	1.4	2.9	2.9	1.1	1	1	1.1	1.1	1.1	1	1	1	1.1	1	1	1	1.1	1	0.1	0.5	0.7	0.7	0.8	0.8	0.7	0.9	0.8	1	2.1	1.7	0.9	1.2	1	0.9	1.3	1		0	0.36	1.94	1.86	0.14	0.13	0.09	0.12	0	0
	Os06t0301000-01	2131	1	1.8	2.7	1	1.1	1.1	1.1	1	1.1	1	1	1	1	1	1	1	1	1	0.1	0.6	0.7	1.2	1.5	1.2	0.9	1.4	1.2	1.1	1.3	1.5	0.9	1	1	1	1.1	0.9		0	0	0.82	1.65	0.05	0	0.09	0	0.07	0.05
	Os07t0187200-01	3038	1.3	2	2	1.2	1.6	1.5	1.4	1.6	1.3	1.4	1.2	1.2	1	1.2	1.1	1.1	1.3	1	0.1	0.4	0.7	0.9	1.3	1.3	0.8	1.3	1.2	0.7	1.8	2.9	0.8	0.9	0.9	0.7	0.9	0.8		0.2	0.53	1.35	1.37	0.67	0.89	0.61	0.42	0.93	0.75
	Os09t0552300-01	1984	1	1.7	2.3	1	1.1	1	1	1	1	1	1	1	1	1	1	1	1	1	0.1	0.5	0.7	1	1	0.9	0.8	1	0.9	0.7	0.8	0.8	0.7	0.8	0.8	0.7	0.5	0.7		0	0	0.71	1.31	0	0	0	0	0.08	0
	Os02t0477300-01	2236	1	1.3	2.1	1	1	1	1	1	1	1	1	1	1	1	1	1	1	1	0.1	0.5	0.7	0.5	0.8	1.2	0.4	0.7	1	1	0.9	0.5	1.1	1.5	0.8	1	1.4	0.9		0	0	0.31	1.1	0	0	0.04	0	0	0
	Os12t0548200-02	3637	1	1.6	2	1	1	1	1	1.1	1	1	1	1	1	1	1	1	1	1	0.1	0.8	0.7	1.1	1.1	0.9	0.9	1	1	0.9	1.1	1	1	1.2	1	1	1.1	0.9		0	0	0.61	1.04	0	0.05	0.03	0	0.04	0
	Os05t0133900-02	2694	2.2	5.2	12.3	1.4	1.6	1.7	2	2	2.2	1	1	1.1	0.9	1.1	0.9	0.9	0.9	0.9	0.1	0.5	0.6	1	1.3	1.2	0.8	1.2	1.1	1.1	1.5	1.1	1	1.7	0.9	1.1	1.6	1		0.07	1.34	4.56	12.11	1.15	1.15	1.31	0.48	0.76	0.85
	Os03t0692700-04	961	1.1	3.9	7.1	1	1.2	1	1	1	1.2	1	1	1	1	1	1	1	1	1	0.1	0.4	0.6	0.7	1.1	1	0.6	1.4	0.9	0.8	1	1.5	1	0.7	1	0.9	0.7	1		0	0.13	2.92	6.08	0	0	0.2	0	0.16	0
	Os08t0440300-01	1221	1	4.6	5.9	1	1	1.1	1	1.2	1	1	1.1	1	1	1	1	1	1	1	0.1	0.5	0.6	0.7	0.7	0.8	0.6	0.6	0.7	1	2.4	2.1	1.1	1.9	1.2	1.1	2	1.3		0	0	3.64	4.9	0	0.16	0	0	0	0.08
	Os08t0440300-03	1259	1	4.5	5.8	1	1	1.1	1	1.2	1	1	1.1	1	1	1	1	1	1	1	0.1	0.5	0.6	0.7	0.7	0.8	0.6	0.6	0.7	1	2.4	2	1.1	1.9	1.2	1.1	2	1.3		0	0	3.53	4.75	0	0.16	0	0	0	0.08
	Os07t0228000-03	2131	1	3	4.5	1	1	0.9	1	1.1	1	1	1	1	1	1	1	1	1	1	0.1	0.6	0.6	0.7	1	1.1	0.6	0.7	1	1.3	1.4	0.8	1.1	1.7	1	1	1.7	1.1		0.09	0.06	2.31	3.9	0.05	0.19	0.05	0.12	0.07	0
	Os04t0493100-01	1174	1	3.1	3.7	1	1	1	1	1	1	1.1	1	1	1	1	1	1	1	1	0.1	0.6	0.6	0.6	0.6	0.7	0.4	0.5	0.5	0.7	0.6	0.9	0.7	0.6	0.8	0.4	0.5	0.5		0	0	2.09	2.66	0	0	0	0	0	0
	Os11t0452400-01	2521	1	1.4	2.9	1	1	1	1	1	1	1	1	1.2	1	1	1	1	1	1	0.1	0.3	0.6	0.6	0.7	0.9	0.6	0.7	0.7	1.1	1.2	1.1	1.1	1.5	1	1.1	1.4	1.1		0	0	0.37	1.86	0	0.04	0	0	0	0.04
	Os12t0438600-01	2681	1	1.6	2.1	1	1.1	0.9	0.9	1	0.9	1	1.1	1	1	1.1	1	1	1.1	1	0.1	0.5	0.6	0.5	0.7	0.5	0.6	0.8	0.6	0.9	0.5	1	0.6	0.5	0.7	0.6	0.4	0.5		0.07	0.05	0.7	1.26	0	0.04	0	0.05	0.18	0
	Os04t0667500-01	2382	1.2	2	2.1	1.2	1.1	1	1.1	1	1.1	1	1	1	1	1	1	1	1.1	1	0.1	0.5	0.6	0.5	0.6	0.6	0.4	0.6	0.8	1.3	1.3	0.8	1.1	1.8	1.3	1.4	1.8	1		0	0.21	1.03	1.09	0.09	0	0.08	0.16	0.07	0.04
	Os04t0602800-01	3610	1	1.2	2	1	1.1	1.1	1	1.2	1.2	1	1	1.1	1	1	1	1	1	1	0.1	0.5	0.6	1	1.1	0.9	0.9	1.2	0.8	1.1	1.1	1.3	1	0.9	1	1.1	1	0.8		0	0	0.19	1.01	0	0.17	0.22	0	0.09	0.09
	Os10t0544600-02	2949	1	1.8	1.9	1	1.1	1.1	1	1.2	1.1	1	1	1	1	1	1	1	1	1	0.1	0.5	0.6	0.3	0.9	0.9	0.2	0.8	0.6	1.2	2.2	4.2	1.1	1.1	1.6	1	1	1.4		0	0	0.79	0.93	0	0.17	0.1	0	0.11	0.11
	Os08t0474600-01	1707	1	9.2	8.7	1.1	1.2	1.3	1	1.4	1.1	1	1	1	1	1	1	1	1	1	0.1	0.6	0.5	0.7	0.9	1	0.6	0.6	0.9	1	1.2	1	0.9	1.2	1.1	1.1	1.1	1.1		0	0	8.16	7.69	0	0.35	0.11	0.08	0.18	0.3
	Os06t0580100-02	2283	1.1	6	8.1	1.1	1.3	1.3	1.1	1.2	1	1	1	1	1	1	1.1	1	1	1	0.1	0.4	0.5	1	1.3	1.3	0.8	1.2	1	1.1	1.1	1.2	1.1	1	0.8	1	1	0.8		0	0.05	5.03	7.11	0.14	0.17	0	0.11	0.34	0.27
	Os03t0125600-01	1930	1.1	5.5	7.4	1	1	1.1	1.2	1	1	1	1	1	1	1	1	1	1.1	1	0.1	0.6	0.5	0.6	0.8	0.7	0.6	0.6	0.8	0.8	1.9	1.7	0.7	1.4	1	0.6	1.2	0.9		0	0.13	4.49	6.4	0.17	0	0	0	0	0.05
	Os03t0440900-01	1026	1	1.8	4.8	1	1	1	1	1	1	1	1	1	1	1	1	1	1	1	0.1	0.4	0.5	1.2	1.5	1.3	1	1.3	1	0.9	1.5	1.7	1	1.2	0.9	0.9	1.2	0.9		0	0	0.8	3.8	0	0	0	0	0	0
	Os03t0182800-01	1321	1.2	3.9	4.7	1.2	1	1.2	1.2	1.2	1.1	1	1	1	1.1	1	1.1	1	1	1	0.1	0.3	0.5	0.4	1.1	0.8	0.4	1.2	0.7	1	2	1.4	0.9	1.5	0.9	1.1	1.7	1.7		0	0.19	2.92	3.74	0.16	0.15	0.07	0.19	0	0.16
	Os11t0226201-00	1071	1	1.2	4.2	1	1	1	1	1.1	1	1	1	1	1	1	1	1	1	1	0.1	0.4	0.5	1.4	2	1.3	0.8	2.3	1.5	1.1	1.4	1.2	1.1	1.3	0.6	1.3	1.4	0.6		0	0	0.22	3.15	0	0.09	0	0	0	0
	Os03t0692700-01	1204	1	2.3	3.9	1	1.1	1	1	1	1.2	1	0.9	0.9	1.1	0.9	1	0.9	1.1	1	0.1	0.3	0.5	0.8	1.4	1.1	0.5	1.5	1.1	0.7	0.7	0.9	0.9	0.7	1.4	0.9	0.6	1.2		0	0	1.26	2.91	0	0	0.16	0	0.13	0
	Os04t0676700-01	1458	1	1.8	3.5	1	1	1	1	1	1	1	1	1	1	1	1	1	1	1	0.1	0.5	0.5	1	1.2	1.2	0.7	1.1	1.2	1.5	1.7	1.5	1.5	1.6	1.3	1.3	1.6	1.1		0	0	0.8	2.5	0	0	0	0	0	0
	Os04t0676700-02	1465	1	1.8	3.5	1	1	1	1	1	1	1	1	1	1	1	1	1	1	1	0.1	0.5	0.5	1	1.1	1.2	0.7	1.1	1.2	1.5	1.7	1.5	1.5	1.6	1.3	1.3	1.6	1.2		0	0	0.8	2.48	0	0	0	0	0	0
	Os09t0376800-01	1832	1	2.2	3.3	1	1.3	1.1	1	1.1	1.1	1	1	1	1	1	1	1	1	1	0.1	0.5	0.5	0.7	1.1	0.6	0.7	1.2	0.6	1	2.7	2	0.8	1.1	1.1	1	1.6	0.8		0	0	1.15	2.34	0	0.11	0.05	0	0.34	0.11
	Os02t0116600-01	1324	1	2.9	3	1.1	1	1.2	1	1.5	1	1	1	1	1	1	1	1	1	1	0.1	0.4	0.5	1.2	1.3	1.1	0.9	1.3	1.1	1.1	0.8	0.6	1	1	0.8	1	0.9	0.9		0	0	1.86	1.96	0	0.45	0	0.1	0	0.16
	Os01t0559600-01	1935	1	1.8	2.6	1	1	1	1	1	1	1	1	1	1	1	1	1	1	1	0.1	0.4	0.5	0.6	1.4	1.2	0.5	1.5	0.9	1	1	1.4	1.2	0.8	1.3	1.2	1	1.3		0	0	0.79	1.61	0	0	0	0	0	0
	Os08t0480100-02	2129	1.1	1.9	2.4	1	1	1	1.1	1	1.1	1	1	1	1	1	1	1	1	1	0.1	0.5	0.5	1.1	0.9	0.8	1	0.9	0.9	1.2	1.2	1.2	1	1	0.9	1	1.1	0.9		0	0.06	0.93	1.4	0.05	0	0.05	0	0	0
	Os08t0480100-01	2331	1.1	1.9	2.3	1	1	1	1.1	1	1	1	1	1	1	1	1	1	1	1	0.1	0.5	0.5	1.1	0.9	0.8	1	0.9	0.8	1.2	1.2	1.3	1	1	0.9	0.9	1.1	0.9		0	0.05	0.9	1.28	0.05	0	0.04	0	0	0
	Os01t0360175-00	2829	1	1.4	2.1	1	1.2	1	1	1.1	1.1	1	0.9	1	1	1	1	0.9	1	1	0.1	0.5	0.5	1	0.6	0.7	0.6	0.6	0.7	1.1	1.1	0.7	1	1.4	1.1	1.4	1.7	1.1		0	0.04	0.41	1.1	0	0.07	0.07	0	0.17	0.04
	Os03t0822100-01	2783	1	1.3	2.1	1	1	1	1	1	1	1	1	1	1	1	1	1	1	1	0.1	0.5	0.5	0.7	0.9	1	0.6	0.8	0.9	0.9	1.3	1.2	0.8	1	0.9	0.9	1.2	0.7		0	0	0.29	1.07	0	0.04	0	0	0	0
	Os02t0626400-01	2593	1	2.6	2	1.1	1.1	1	1.1	1	1	1	1.2	1	1	1	1	1	1.1	1	0.1	0.5	0.5	1.2	1.2	1.1	1.7	1.1	0.9	1.1	1	1.5	1	1	1.6	1	0.9	1.7		0	0	1.58	1	0.12	0.04	0.04	0.05	0.06	0.04
	Os02t0528900-01	3801	1.1	1.9	1.7	1	1.2	1	1	1	1.1	1	1	1	1	1	1	1	1	1	0.1	0.4	0.5	0.9	1.1	1	0.9	1.7	1.2	1.2	1.9	2.8	1.3	1	1.3	1.1	1.3	1		0	0.07	0.89	0.68	0	0.03	0.08	0	0.17	0
	Os01t0908200-01	1446	1.1	5.5	8.1	1	1.1	1	1.1	1.1	1.1	0.8	0.8	0.8	0.8	0.8	0.8	0.8	0.9	0.8	0.1	0.3	0.4	0.7	0.7	0.7	0.9	1	0.8	1.3	0.7	1.1	0.9	1.1	0.9	1	1	0.8		0	0.09	4.53	7.1	0.07	0.14	0.14	0	0.11	0
	Os09t0120100-00	1392	1	3.3	6.7	1	1.1	1	1	1	1	1	1	1	1	1	1	1	1	1	0.1	0.5	0.4	0.8	1	0.8	0.5	1.1	0.9	1.1	1.1	1	0.9	1	0.9	1.1	1	0.8		0	0	2.27	5.69	0	0	0	0	0.11	0
	Os06t0670500-02	664	1	2.9	6.5	1	1	1	1	1.5	1	1	1	1	1	1	1	1	1	1	0.1	0.4	0.4	0.6	0.8	0.9	0.5	0.7	0.9	1	1.1	0.8	0.8	1.6	0.8	0.9	1.5	0.9		0	0	1.94	5.48	0	0.45	0	0	0	0
	Os01t0659200-01	1133	2.6	6.9	6.1	2	1.1	1.2	1.5	1.1	1.1	1	1	1	1	1	1	1	1	1	0.1	0.5	0.4	1	0.9	0.8	0.9	1.1	0.9	1	1.3	1.5	1.1	1.1	1.2	0.9	1	0.9		0	1.64	5.89	5.05	0.47	0.09	0.09	1.02	0.14	0.18
	Os05t0363100-01	1666	1	4	3.5	1	1.1	1	1.1	0.9	1	0.9	1	0.9	1	1.1	1.1	1	1	1	0.1	0.3	0.4	0.6	1	1	0.6	1.1	0.8	0.8	1.2	2.2	0.8	0.7	1	1	0.8	1		0.48	0.52	4.85	4.21	0.64	0.3	0.53	0.46	0.66	0.44
	Os03t0854300-01	1657	1	3.2	4.3	1	0.9	0.9	0.9	1	1	1	1	1	1	1.1	1	1	1	1	0.1	0.5	0.4	0.7	0.8	0.8	0.6	0.6	1	1.3	2.2	1	1.2	2.6	1.4	1.4	2.5	0.9		0.12	0.07	2.61	3.84	0	0.12	0.12	0.08	0	0
	Os07t0172900-02	1137	0.8	2.4	3.5	0.8	1.1	1.1	0.7	0.8	0.9	1	1	0.9	1.1	1.1	1	1.1	0.9	1	0.1	0.5	0.4	0.6	0.8	0.6	0.5	0.8	0.7	1.4	1.6	1.2	1.5	1.4	1.4	1.3	1.5	1.3		0.35	0.11	2.27	3.66	0	0.09	0.17	0.11	0.55	0.46
	Os05t0559400-01	1261	1	2	4.4	1	1	1.1	1	1	1.1	1	1	1.1	1	1	1	1	1	1	0.1	0.4	0.4	1	0.6	0.8	0.9	0.7	0.8	1	1.3	0.8	1	1.6	0.9	1	1.4	1		0	0	1.02	3.4	0	0	0.08	0	0	0.08
	Os01t0595400-01	886	1	3.4	4.4	1.2	1.2	1	1	1.2	1	1	1	1	1	1	1	1	1	1	0.1	0.3	0.4	0.6	1	1	0.5	1	0.9	1	1.1	1.2	0.9	0.8	0.9	0.9	0.8	0.9		0	0	2.38	3.37	0	0.23	0	0.15	0.18	0
	Os02t0771200-02	991	1	4.5	4.3	1.1	1.2	1.1	1.1	1.3	1.1	1	1	1	1	1	1	1	1	1	0.1	0.4	0.4	0.7	0.9	1	0.6	0.6	1.1	1.6	2	2	1.7	2.6	1.4	1.4	2.4	1.4		0	0	3.54	3.28	0.11	0.3	0.1	0.13	0.16	0.1
	Os04t0635800-03	1546	1	1.8	4.2	1	1.1	1.1	1.1	1	1	1	1	1	1	1	1	1	1	1	0.1	0.3	0.4	0.7	1	0.9	0.6	0.9	1	1.1	1.2	1.5	1.1	1.3	1.3	0.9	1.2	1.2		0	0	0.76	3.19	0.07	0	0	0	0.1	0.07
	Os11t0452400-02	1479	1	1.6	4.2	1	1	1.1	1	1.1	1	0.9	0.9	1.3	0.9	0.9	0.9	1	0.9	1	0.1	0.2	0.4	0.6	0.6	0.8	0.6	0.5	0.6	1.2	1.2	0.9	1	1.5	0.9	1.1	1.5	1.1		0	0	0.55	3.16	0	0.07	0	0	0	0.07
	Os06t0700700-01	1753	1	2.7	4	1.1	1.1	1.2	1	1.1	1	1	1	1	1	1	1	1	1	1	0.1	0.4	0.4	0.6	0.4	0.3	1.1	0.5	0.3	0.6	0.7	0.6	0.7	0.7	1	0.6	0.7	1		0	0	1.67	2.97	0	0.06	0	0.07	0.09	0.18
	Os05t0559400-02	1222	1	1.9	3.9	1	1	1.1	1	1	1.1	1	1	1.1	1	1	1	1	1	1	0.1	0.3	0.4	1	0.6	0.8	0.9	0.7	0.8	1	1.3	0.8	1	1.6	0.9	1	1.4	1		0	0	0.86	2.87	0	0	0.08	0	0	0.08
	Os12t0299300-01	1715	1.2	4.6	3.3	1.2	1.1	1.1	1.1	2.4	1.4	1.1	1	1	1.1	1.1	1.1	1	1	1.1	0.1	0.4	0.4	0.6	0.9	1	0.6	0.8	0.9	1.1	1.5	0.7	1	1.8	0.8	1.1	1.8	0.8		0.12	0.29	4.16	2.65	0.25	1.74	0.57	0.38	0.28	0.24
	Os10t0167700-01	1998	1	3.6	3.4	1	1	1	1	1	1.1	1	1	1	1	1	1.1	1	1	1	0.1	0.4	0.4	0.5	0.8	1	0.5	0.8	0.8	0.8	1.1	0.6	0.9	0.9	1	1	1	0.7		0	0	2.58	2.41	0	0	0.05	0	0	0
	Os05t0559400-03	1188	1	1.7	3.4	1	1	1	1	1	1.1	1	1	1.1	1	1	1	1	1	1	0.1	0.4	0.4	1	0.6	0.8	1	0.7	0.8	1	1.3	0.8	1	1.6	0.9	1	1.4	1		0	0	0.69	2.41	0	0	0.08	0	0	0
	Os12t0299300-02	1514	1.1	4.5	2.9	1.2	1.2	1	1.1	2.2	1.3	1.1	1	1	1.1	1.1	1.1	1	1	1.2	0.1	0.4	0.4	0.6	0.9	1	0.6	0.9	1	1.1	1.5	0.7	1	1.8	0.8	1.1	1.8	0.7		0.13	0.25	4.1	2.23	0.28	1.45	0.45	0.34	0.31	0.14
	Os11t0481200-01	2004	1	1.5	3.1	1	1.2	1	1	1.3	1.1	1	1	1	1	1	1	1	1	1	0.1	0.4	0.4	0.8	1	1.1	0.6	0.8	0.9	0.9	1	1.1	1.2	1.4	1.5	0.9	1.2	1		0	0	0.53	2.14	0	0.25	0.1	0	0.16	0
	Os05t0412000-00	1296	1.1	5.2	3.1	1.2	1.1	1	1.3	1.2	1.2	1	1.3	1.7	1	1	1	1.1	1.1	1	0.1	0.5	0.4	0.9	0.9	1.2	0.9	0.7	1	1.2	1.2	0.9	1.2	1.2	0.9	1	1.3	0.9		0	0.1	4.16	2.11	0.25	0.15	0.15	0.2	0.12	0
	Os10t0167700-02	1975	1	3.4	3	1	1	1	1	1	1.1	1	1	1	1	1	1.1	1	1	1	0.1	0.4	0.4	0.4	0.8	1	0.5	0.7	0.8	0.8	1.1	0.6	0.8	0.9	1	1	1	0.7		0	0	2.37	1.97	0	0	0.05	0	0	0
	Os02t0611800-01	1716	1	2.6	3	1	1.1	1.2	1.1	1.2	1.2	1	1.1	1	1	1.1	1	1	1	1	0.1	0.3	0.4	0.6	0.7	0.7	0.9	0.7	0.7	1	1	1.9	1	0.8	1.4	1	0.6	1.6		0	0	1.57	1.97	0.06	0.17	0.17	0	0.09	0.18
	Os02t0216500-01	2063	1.1	2.4	3	1.1	1.2	1.1	1.1	1.4	1.2	1	1	1	1.1	1.1	1	1.1	1	1	0.1	0.3	0.4	0.8	0.8	1	0.6	0.8	0.7	1	1.1	1.4	0.9	1	0.9	1	0.9	0.8		0	0.12	1.42	1.95	0.05	0.39	0.19	0.12	0.15	0.1
	Os07t0172900-01	2951	0.9	1.8	2.4	0.9	1.1	1	0.9	0.9	0.9	1	1	1	1	1	1	1	1	1	0.1	0.3	0.4	0.8	1	0.9	0.6	0.9	1	1.1	1.1	0.9	1.1	1.3	1	1	1.4	1		0.2	0.04	1.19	1.85	0.04	0.1	0.13	0.09	0.27	0.18
	Os06t0670500-01	2152	1	1.6	2.8	1	1	1	1	1.1	1	1	1	1	1	1	1	1	1	1	0.1	0.4	0.4	0.8	0.9	0.8	0.6	1	0.9	1.2	1.4	0.9	1	1.8	1	1.1	1.7	1		0	0	0.6	1.75	0	0.14	0	0	0	0
	Os02t0557600-01	2331	1	1.5	2.7	1.1	1	1	1	1	1.1	1	1	1	1	1	1	1	1	1	0.1	0.5	0.4	1.1	1	1.1	1.1	1	1.2	0.9	1.2	1.4	0.9	0.8	1.1	1	1	1.1		0	0	0.5	1.67	0	0	0.08	0.06	0	0
	Os02t0224100-02	2254	1	2.4	2.6	1.1	1.1	1.2	1	1	1.1	1	1	1	1	1	1	1	1	1	0.1	0.5	0.4	0.4	0.4	0.4	0.5	0.6	0.5	1.1	2.1	1.3	1	2.4	1.1	1.1	2.4	1.3		0	0	1.4	1.56	0	0.04	0.09	0.06	0.07	0.18
	Os02t0191500-01	2410	1	2	2.5	1	1.2	1	1	1.1	1	0.9	1.2	0.9	1	0.9	1	0.9	1	0.9	0.1	0.3	0.4	0.9	0.9	0.9	0.9	0.9	0.8	1	1.7	1.2	0.9	1.3	1	1.1	1.5	1.1		0	0	1.02	1.51	0	0.08	0.04	0	0.2	0.04
	Os03t0620800-01	2063	1.1	1.9	2.2	1	1	1	1	1.1	1	1	1	1	1	1	1	1	1	1	0.1	0.5	0.4	1	1	1	1	1	1	1.2	1.9	1.8	1.2	1.7	1.4	1.2	1.5	1.5		0	0.06	0.85	1.2	0	0.05	0	0	0	0
	Os02t0822500-01	2867	1	2	1.9	1	1	1	1	1.1	1	1	1	1.1	1	1	1	1	1	1	0.1	0.4	0.4	1.3	0.9	1	0.9	1	0.9	1.1	0.8	0.5	1.2	0.9	0.9	1.2	1	0.8		0	0	0.98	0.86	0.04	0.07	0	0	0	0
	Os05t0195700-01	3358	1	1.3	1.9	1	1.1	1	1	1	1	1	1	1	1	1	1	1	1	1	0.1	0.5	0.4	0.5	0.7	0.6	0.4	0.6	0.6	0.9	0.5	0.7	1	0.5	1.3	0.7	0.6	1.1		0	0	0.31	0.85	0	0	0	0	0.05	0.03
	Os06t0485100-02	3375	1	1.7	1.8	1	1	1	1	1	1	1	1	1	1	1	1	1	1	1	0.1	0.4	0.4	0.6	0.8	0.8	0.5	0.9	0.9	1	1.2	1	1	1.2	1.2	1	1	1.1		0	0	0.69	0.81	0.03	0	0	0	0	0
	Os02t0822500-03	3447	1	1.8	1.8	1	1	1	1	1.1	1	1	1	1.1	1	1	1	1	1	1	0.1	0.4	0.4	1.3	0.9	1	0.9	1	1	1.1	0.8	0.6	1.2	1	0.9	1.2	1.1	0.9		0	0	0.82	0.75	0.03	0.06	0	0	0	0
	Os02t0142060-01	877	1.3	8.5	14.6	1	1.4	1	1	1.2	1.1	1	1.1	1	1	1	1	1	1	1	0.1	0.4	0.3	0.8	1	1.2	0.5	0.9	1.2	0.8	0.8	0.7	0.6	1.1	0.8	0.7	0.7	0.7		0	0.28	7.48	13.63	0	0.23	0.11	0	0.36	0
	Os01t0223600-01	1730	1	12	11.4	1.1	1.3	1.3	1.2	1.6	1.3	0.9	1.1	1	0.9	0.9	0.9	0.9	1	1	0.1	0.3	0.3	0.8	0.8	1	0.9	0.8	1	0.9	1.1	1.3	0.9	0.8	1	0.9	0.8	1.3		0.23	0.29	13.74	12.99	0.43	0.98	0.62	0.37	0.55	0.6
	Os11t0307600-01	1013	1.3	7.5	8.3	1.1	1.5	1.1	1.3	1.3	1.2	1	1	1	1	1	1	1	1	1	0.1	0.2	0.3	0.5	0.8	1.1	0.4	0.8	0.8	1.3	1.4	0.9	1.2	1.6	1.1	1.3	1.7	1.2		0	0.25	6.47	7.31	0.32	0.3	0.19	0.13	0.47	0.1
	Os03t0577500-01	2100	1	4.3	7.1	1	1.1	1	1.1	1.1	1.1	1	1	1	1	1	1	1	1	1	0.1	0.2	0.3	0.6	0.8	0.7	0.4	0.8	0.8	1	0.8	0.6	1.1	1.3	1.2	1	1.1	1.3		0	0	3.29	6.13	0.05	0.05	0.05	0	0.07	0
	Os02t0190800-01	1495	1.4	5.4	6.4	1.5	1.3	1.2	1.1	1.1	1.1	1	1	1	1.1	1	1.1	1	1	1	0.1	0.4	0.3	1.1	1.1	1	1.1	1.1	1	1.2	1.2	0.7	1	1.1	0.7	1.1	1.3	0.7		0	0.42	4.39	5.39	0.07	0.13	0.07	0.52	0.32	0.21
	Os02t0771200-01	1186	1.1	6	6.2	1.1	1.1	1.2	1.2	1.3	1.2	1	1	1	1	1	1	1	1	1	0.1	0.2	0.3	0.6	0.7	0.9	0.6	0.5	1	1.8	2.2	2.3	1.8	2.9	1.7	1.6	2.8	1.8		0	0.1	5.03	5.15	0.18	0.34	0.17	0.11	0.13	0.17
	Os04t0635800-01	1014	1	2.2	5.9	1	1.2	1.1	1.1	1	1	1	1	1	1	1	1	1	1	1	0.1	0.3	0.3	0.6	1	1	0.6	1	1.2	1	1.2	1.3	1	1.4	1.2	0.9	1.4	1.2		0	0	1.15	4.87	0.11	0	0	0	0.16	0.1
	Os05t0127500-01	1561	1.2	2.6	5.1	1.1	1.2	1.3	1.2	1	1.1	1	1	0.9	0.9	1	1.1	1	0.9	0.9	0.1	0.2	0.3	0.6	1	1	0.7	1	0.9	1.5	0.7	0.8	1.2	1.7	1.2	1	1.2	1.6		0	0.24	1.57	4.08	0.2	0	0.13	0.08	0.2	0.27
	Os08t0386300-02	869	8.4	9.1	4.6	2.2	2.3	1.4	2.5	1.8	1.3	1	1.1	1.6	1	1.3	1.1	1	1.2	1	0.1	0.3	0.3	0.8	1	1.1	0.7	0.9	1.3	1.2	1.4	0.9	1.2	1.8	1.1	1.2	1.5	1.1		0	7.43	8.08	3.59	1.47	0.8	0.34	1.18	1.27	0.36
	Os02t0216500-02	1222	1.2	2.9	4.2	1.2	1.3	1.2	1.1	1.7	1.2	1	1	1	1	1.1	1	1	1	1	0.1	0.2	0.3	0.6	0.8	1	0.4	0.8	0.7	1	1.1	1.1	0.8	1.1	0.7	0.9	0.9	0.7		0	0.2	1.92	3.19	0.09	0.65	0.24	0.21	0.26	0.17
	Os07t0639600-01	1226	1.1	3.3	4.2	1	1.1	1	1	1.1	1.3	1	1	1	1	1	1	1	1	1	0.1	0.2	0.3	0.7	0.8	1	0.8	0.9	1	0.8	0.8	1	0.8	0.5	0.8	0.8	0.6	0.7		0	0.1	2.29	3.18	0	0.08	0.32	0	0.13	0
	Os07t0101800-00	1220	1	2.6	3.8	1	1	1	1.1	1	1	1	1	1	1	1	1	1	1	1	0.1	0.3	0.3	0.9	0.9	0.8	0.8	1	0.8	0.8	1	1	0.8	0.8	0.9	0.8	1.1	0.8		0	0	1.63	2.77	0.09	0	0	0	0	0
	Os12t0534700-01	1243	1	1.2	3.6	1	1	1	1	1.2	1	1	1	1	1	1	1	1	1	1	0.1	0.4	0.3	0.7	0.9	1.2	0.8	1.1	1.1	0.8	1	0.8	0.8	1.1	0.9	0.8	0.8	0.7		0	0	0.19	2.61	0	0.16	0	0	0	0
	Os11t0307600-02	2736	1.1	3.4	3.5	1.1	1.2	1	1.1	1.1	1.1	1	1	1	1	1	1	1	1	1	0.1	0.3	0.3	0.5	0.7	0.9	0.4	0.8	0.8	1.2	1.3	0.9	1.2	1.9	1.1	1.2	1.8	1.1		0	0.09	2.35	2.52	0.12	0.11	0.07	0.05	0.17	0.04
	Os09t0286600-02	1515	1	5.5	3.1	1.6	1.2	1.2	1.1	1.1	1.2	1	1	1	1	1.1	1	1	1	1	0.1	0.2	0.3	0.5	0.2	0.6	0.5	0.3	0.5	1.2	0.3	2.2	1.4	0.3	1.3	1.6	0.3	1		0.13	0.16	5.18	2.49	0.21	0.26	0.32	0.76	0.31	0.34
	Os07t0103100-01	3647	1.3	3.9	3.2	1.2	1.3	1	1.1	1.2	1.1	0.9	1	1	0.9	1.1	1	0.9	1.1	1	0.1	0.2	0.3	0.6	0.6	0.8	0.6	0.6	0.6	1.1	0.5	0.8	1	0.5	1.2	1	0.4	1.3		0.05	0.37	3.05	2.32	0.15	0.22	0.13	0.28	0.34	0.09
	Os05t0122800-01	1455	1	2.5	3.1	1	1.1	1	1	1.1	1.1	1	1	1	1	1	1	1	1	1	0.1	0.3	0.3	1	0.9	0.8	0.6	1	0.8	1.3	2	1.2	1.1	1.8	1.3	1	1.5	1.3		0	0	1.53	2.14	0	0.14	0.07	0	0.11	0
	Os05t0256000-01	1395	1.6	3.6	3.1	1.5	1.1	1.2	1.2	1.1	1.1	1	1.2	1	1.1	1.1	1	1	1	1.1	0.1	0.3	0.3	0.8	1.1	1.3	0.5	1	1.4	1	1	0.8	1.1	1.1	1	1	1.1	0.8		0	0.62	2.6	2.05	0.15	0.07	0.14	0.46	0.11	0.15
	Os02t0216500-03	1690	1.1	2.2	3	1.2	1.2	1.1	1.1	1.5	1.2	1	1	1	1	1.1	1	1	1	1	0.1	0.3	0.3	0.7	1	1.1	0.6	0.8	0.8	1	1.1	1.2	0.9	1.1	0.8	0.9	0.9	0.8		0	0.07	1.18	2	0.06	0.47	0.17	0.15	0.19	0.06
	Os05t0170800-01	1514	1	1.5	3	1	1	1	1	1	1	1	1	1	1	1	1	1	1	1	0.1	0.1	0.3	0.5	0.6	0.8	0.4	0.6	0.7	0.8	0.2	0.5	0.9	0.2	0.9	0.8	0.2	0.9		0	0	0.54	1.97	0	0	0	0	0	0
	Os07t0568200-01	3789	1.1	2.4	2.9	1	1.2	1.3	1.1	1.3	1.2	1	1	1	1	1	1	1	1	1	0.1	0.3	0.3	0.7	1.1	1.1	0.6	0.9	1.1	0.9	1.3	1.2	1	1.3	1	0.9	1.2	0.9		0	0.07	1.39	1.92	0.06	0.26	0.21	0.03	0.21	0.33
	Os10t0159800-03	1295	1	1.4	2.9	1	1	1	1	1	1	1	1	1	1	1	1	1	1	1	0.1	0.4	0.3	0.6	1.2	0.7	0.9	1.1	0.6	1.5	3.3	2	1.5	2	2.1	1.3	1.9	1.2		0	0	0.36	1.91	0	0	0	0	0	0
	Os08t0104100-02	2676	1.1	2.2	2.4	1	1	1.1	1.1	1	1	1	1	1	1	1	1	1	1	1	0.1	0.4	0.3	0.8	0.9	1.1	0.7	0.8	1.2	0.9	1.3	1.1	1	1.2	0.8	0.8	1.1	0.8		0	0.14	1.18	1.41	0.08	0.04	0.04	0	0	0.12
	Os03t0262500-02	4169	0.9	1.2	2	0.9	1	0.9	0.9	0.9	1	1	1.1	1	1.1	1.1	1.1	1.1	1	1	0.1	0.3	0.3	0.7	0.7	1	0.6	0.7	0.9	1.1	1.2	1	1.1	1.6	0.9	1.1	1.7	0.9		0.19	0.09	0.45	1.34	0.05	0.12	0.21	0.06	0.15	0.12
	Os01t0588800-01	2145	1	1.6	2.3	1	1	1.1	1	1.1	1	1	1	1	1	1	1	1	1	1	0.1	0.2	0.3	0.6	0.9	0.8	0.5	0.8	0.9	0.9	1.2	1.2	1	1.1	1	1	1.2	0.9		0	0	0.55	1.33	0	0.09	0	0	0	0.05
	Os08t0543500-01	3880	1.1	1.7	1.7	1.1	1	1	1.1	1	1	1	1	1	1	1	1	1	1	1	0.1	0.4	0.3	0.6	0.8	0.7	0.5	0.9	0.7	0.8	0.9	1	0.8	0.9	0.9	0.9	1.1	0.8		0	0.1	0.66	0.7	0.05	0.03	0	0.13	0	0.03
	Os01t0783600-01	866	8.5	24.7	17.4	6.4	3.7	2.7	5.9	2.9	1.7	1	1.1	1	1	1	1	1	1.2	1	0.1	0.3	0.2	0.7	0.8	0.9	0.6	0.7	0.9	1	1.4	0.8	1.1	1.2	1	1.2	1.2	1		0.46	11.47	35.01	24.46	7.62	3.22	1.47	8.32	4.36	2.88
	Os08t0104100-01	998	1.5	6.6	8.8	1.3	1.2	1.6	1.4	1.1	1	1	1	1	1	1	1	1	1	1	0.1	0.3	0.2	0.9	0.9	1.1	0.7	0.9	1.2	1	1.2	1.1	0.9	1.2	0.8	0.8	1.1	0.8		0	0.5	5.63	7.81	0.43	0.1	0	0.26	0.16	0.62
	Os03t0266800-02	1311	7.7	6.2	6.9	4.8	1.8	1.6	3.8	1.8	2	1.2	1	1.1	1	1	1	1	1	1	0.1	0.2	0.2	0.9	1.1	1.2	0.7	0.8	1.2	0.7	0.8	0.6	1	0.9	1.2	0.7	0.7	0.9		0.15	7.86	6.16	6.94	3.41	1.06	1.35	4.52	1.08	0.79
	Os02t0216300-05	1179	0.9	5.6	6.7	1.1	1.3	1.6	1.1	1.4	1.4	0.9	1.2	0.9	1	0.9	1.2	0.9	1.6	0.9	0.1	0.2	0.2	0.5	0.7	0.6	0.4	0.8	0.5	0.7	0.9	0.8	0.9	1.1	0.8	0.9	1.1	0.8		0.17	0.11	5.56	6.83	0.27	0.59	0.67	0.33	0.53	0.88
	Os09t0515800-01	1947	1.3	6.3	7.1	1.2	1.2	1.1	1	1.1	1.1	1	1	1	1	1	1	1	1	1	0.1	0.4	0.2	0.7	0.7	0.7	0.7	0.7	0.8	1	0.9	0.7	0.9	0.9	1.1	0.9	0.9	0.9		0	0.25	5.29	6.14	0	0.1	0.1	0.2	0.16	0.05
	Os01t0327400-01	1349	1.7	8.1	6.3	2.5	1.6	1.1	2.4	2.2	1.4	1	1.2	0.9	0.9	0.9	0.9	1	0.9	0.9	0.1	0.2	0.2	0.6	0.8	0.5	0.6	1.1	0.5	1.3	3.6	2.4	1.4	1.8	1.6	1.6	2	1.7		0	0.74	7.12	5.3	1.42	1.18	0.44	1.53	0.58	0.08
	Os02t0216300-02	930	0.9	4.7	4.8	1.2	1.2	1.7	1.1	1.2	1.3	0.9	1.2	0.8	1	0.9	1.3	0.9	1.7	0.9	0.1	0.2	0.2	0.5	0.8	0.7	0.5	0.9	0.6	0.7	0.9	0.9	0.9	1.1	0.9	0.9	1.1	0.8		0.21	0.13	4.66	4.75	0.34	0.43	0.63	0.42	0.51	1
	Os05t0407200-01	1867	8.9	4.6	3.7	3.4	1.2	1.9	5.7	1.4	1.9	0.8	1	1.6	1	0.7	0.9	0.9	0.7	0.9	0.1	0.2	0.2	0.7	1	0.8	0.5	1.1	0.8	1.1	0.9	1	1.2	0.9	1	1.2	0.9	1		0.43	11.77	5.52	4.32	7.13	0.96	1.68	3.86	0.76	1.78
	Os04t0688100-01	1485	1.5	4.1	4.5	1.1	1.4	1.3	1.2	1.1	1.1	1	1.1	1.1	1	1.1	1	0.9	1.2	1	0.1	0.2	0.2	1.5	2	1.1	2.1	2	1.2	0.8	1.8	2.7	0.8	1	0.9	0.7	1	1.4		0.13	0.75	3.63	4.11	0.36	0.27	0.2	0.26	0.53	0.49
	Os02t0216300-06	3424	1.1	3.8	4.8	1.1	1.1	1.2	1	1.2	1.2	1	1.1	1	1	1	1.1	1	1.3	1.1	0.1	0.2	0.2	0.5	0.8	0.9	0.4	0.8	0.7	0.7	0.9	0.7	0.9	1.1	0.7	1	1	0.7		0.06	0.14	3.04	4.1	0.09	0.29	0.32	0.15	0.18	0.3
	Os04t0688100-02	1349	1.6	4	4.4	1.1	1.4	1.3	1.2	1.1	1.1	1	1.1	1.1	1	1.1	0.9	0.8	1.2	1	0.1	0.2	0.2	1.5	2	1.1	2.1	2	1.2	0.8	1.8	2.7	0.8	1	0.9	0.7	1	1.4		0.15	0.83	3.56	4.05	0.39	0.3	0.22	0.29	0.58	0.54
	Os03t0266800-01	2445	4.9	4	4.4	3.2	1.5	1.3	2.7	1.5	1.6	1.1	1	1.1	1	1	1	1	1	1	0.1	0.2	0.2	0.8	1	1.1	0.7	0.7	1.1	0.7	0.8	0.7	1	0.9	1.3	0.7	0.7	1		0.08	4.26	3.3	3.72	1.92	0.57	0.72	2.47	0.58	0.42
	Os08t0104100-03	977	1.3	3.9	4.6	1.1	1.2	1.2	1.1	1.1	1	1	1	1	1	1	1	1	1	1	0.1	0.3	0.2	0.9	0.9	1.1	0.7	0.9	1.2	1	1.2	1.1	1	1.2	0.8	0.8	1.1	0.8		0	0.25	2.88	3.59	0.11	0.1	0	0.13	0.16	0.21
	Os01t0920200-01	733	1.3	3.7	4.6	1.2	1	1.1	1.2	1.1	1	1	1	1	1	1	1	1	1	1	0.1	0.2	0.2	0.5	0.7	0.7	0.4	0.7	0.8	1	1.4	1.3	1.1	1.1	1.1	0.9	0.9	1.1		0	0.34	2.72	3.55	0.15	0.14	0	0.18	0	0.14
	Os09t0286600-01	1131	1.1	7.3	4.5	1.9	1.3	1.5	1.2	1.4	1.4	1	1	1	1	1.1	1	1	1	1	0.1	0.2	0.2	0.4	0.2	0.5	0.5	0.2	0.5	1.2	0.3	2.2	1.6	0.2	1.3	1.6	0.3	1		0	0.11	6.31	3.45	0.19	0.35	0.35	0.91	0.28	0.46
	Os02t0528000-00	860	1	2.1	4.2	1	1	1	1	1.2	1.1	1	1.3	1	1	1.1	1	1.1	1	1	0.1	0.2	0.2	0.4	0.5	0.7	0.3	0.4	0.4	0.9	1.5	1.3	0.9	0.9	1.3	1.2	0.7	1.2		0	0	1.09	3.17	0	0.23	0.11	0	0	0
	Os04t0530300-01	1324	1	3	3.9	1	1.1	1.1	1.1	1.2	1.3	1.1	1.1	1	1.2	1.2	1.1	1.1	1.1	1.2	0.1	0.3	0.2	0.7	0.8	0.9	0.6	0.7	0.9	1.2	1.2	0.7	1	1.5	0.9	1.3	1.3	0.8		0	0	2.03	2.94	0.08	0.23	0.3	0	0.12	0.08
	Os02t0216300-08	2352	1.1	4.1	3.3	1.2	1.1	1.4	1	1.3	1.2	0.9	1.1	0.9	1	1	1.2	1	1.4	0.9	0.1	0.2	0.2	0.5	0.8	0.7	0.5	0.9	0.6	0.8	0.9	0.9	1	1	0.8	1	1	0.7		0.17	0.26	3.78	2.87	0.18	0.55	0.46	0.44	0.33	0.66
	Os09t0286600-03	1241	1.1	6	3.8	1.8	1.3	1.4	1.2	1.3	1.3	1	1	1	1	1.1	1	1	1	1	0.1	0.2	0.2	0.4	0.1	0.5	0.4	0.2	0.5	1.2	0.3	2.1	1.5	0.2	1.2	1.5	0.3	0.9		0	0.1	5	2.83	0.17	0.32	0.32	0.83	0.25	0.42
	Os01t0708000-00	1200	1	1.6	3.4	1	1.1	1	1	1	1.1	1	1	1	1	1	1	1	1	1	0.1	0.1	0.2	0.7	0.9	0.8	0.6	1	0.9	1	1	0.6	1	1.2	0.9	1	1.3	0.8		0	0	0.59	2.38	0	0	0.08	0	0.13	0
	Os01t0813500-01	1743	1.4	2.1	3.3	1.6	1	1	1.4	1	1.1	0.9	0.9	0.9	0.9	0.9	1	0.9	1	0.9	0.1	0.2	0.2	0.7	0.7	0.8	0.5	0.7	0.8	1.2	1.3	0.7	1.1	1.2	1.1	1.1	1.3	1.1		0	0.43	1.07	2.31	0.37	0	0.06	0.59	0	0
	Os11t0704550-01	1546	1.2	2.6	3.2	1	1	1	1.1	1	1.1	1	1	1	1	1	1	1	1	1	0.1	0.2	0.2	0.5	0.5	0.8	0.5	0.7	0.6	0.8	1.1	0.7	1.1	1.4	0.8	0.9	1.3	0.8		0	0.16	1.59	2.19	0.07	0	0.06	0	0	0
	Os08t0549100-01	1228	1.1	2.7	3	1	1.1	1	1.1	1.1	1	1	1	1	1	1	1	1	1	1	0.1	0.2	0.2	0.8	1.2	1	0.5	1.2	0.9	0.9	0.8	0.5	0.9	0.9	0.7	0.9	1	0.7		0	0.1	1.72	2.01	0.09	0.08	0	0	0.13	0
	Os01t0209400-01	1533	1	1.8	3	1	1	1.1	1	1.1	1.1	1	1	1	1	1	1	1	1	1	0.1	0.2	0.2	0.6	0.8	0.8	0.5	0.8	0.8	0.8	0.9	0.6	0.9	0.9	1	1	0.9	1		0	0	0.84	1.95	0	0.07	0.13	0	0	0.07
	Os07t0571700-01	1836	1	2.6	2.7	1.1	1.1	1	1.1	1.1	1.1	0.9	0.9	1.1	0.9	0.9	0.9	0.9	0.9	0.9	0.1	0.2	0.2	0.9	1.1	1.2	0.6	1	1.4	1.1	1.2	0.8	1.1	1	0.9	0.8	0.9	1		0	0	1.59	1.7	0.06	0.05	0.05	0.14	0.09	0
	Os03t0577500-02	1690	1	1.6	2.5	1	1.1	1	1	1.1	1	1	1	1	1	1	1	1	1	1	0.1	0.2	0.2	0.6	0.8	0.7	0.4	0.8	0.9	1	0.8	0.6	1.1	1.2	1.2	1	1.1	1.2		0	0	0.62	1.54	0	0.06	0	0	0.09	0
	Os07t0542600-01	2017	1.2	2.6	2.4	1.3	1.1	1.2	1.2	1.2	1.1	1	1	1.1	1	1	1	1.1	1	1.1	0.1	0.2	0.2	0.8	1	0.6	0.8	1.3	0.8	0.8	1.4	0.9	0.7	1.6	0.5	0.9	2.1	0.9		0	0.18	1.57	1.42	0.21	0.15	0.1	0.26	0.08	0.21
	Os11t0308100-01	2820	1	2.1	2.3	1.2	1.2	1	1	1	1	1	1	1	1	1	1	1	1	1	0.1	0.2	0.2	0.4	0.6	0.7	0.4	0.5	0.7	1.1	1.4	0.7	1.1	1.4	1	1.1	1.7	1		0	0	1.08	1.34	0.04	0	0	0.23	0.17	0.04
	Os01t0558500-01	2837	1	1.5	2.2	1	1.1	1	1	1	1	1	1	1	1	1	1	1	1	1	0.1	0.3	0.2	0.5	0.7	0.7	0.4	0.7	0.6	1.2	1.3	0.6	1.2	1.6	1	1	1.6	1		0	0	0.5	1.15	0	0.04	0	0	0.06	0.04
	Os02t0806700-01	3066	1	2.2	2	1.1	1.1	1	1.1	1.2	1.2	1	1	1	1	1	1	1	1	1	0.1	0.3	0.2	0.8	1.2	0.9	0.8	1.1	0.7	0.8	1.4	1.2	1.1	1.1	1.2	1	1.1	1		0	0	1.22	1.02	0.1	0.2	0.16	0.08	0.1	0.03
	Os07t0273900-01	3595	1	1.9	2	1	1	1	1	1	1	1	1	1	1	1	1	1	1	1	0.1	0.2	0.2	1	1.1	0.8	1	1	0.8	1.9	1.7	1.7	1.7	1.8	1.3	1.8	2.3	1.3		0	0	0.94	1.01	0	0	0.03	0	0	0
	Os05t0581800-01	3065	1	1.1	2	1	1	1	1	1	1	1	1	1	1	1	1	1	1	1	0.1	0.3	0.2	0.7	1	0.8	0.7	0.9	1	0.9	1.1	1	1	1.2	1	0.9	1.2	0.9		0	0	0.11	0.98	0	0.03	0	0	0	0.03
	Os09t0313500-01	3682	1	1.1	1.7	1	1	1	1	1	1	1	1	1	1	1	1	1	1	1	0.1	0.3	0.2	0.9	0.9	0.7	0.7	1	0.6	1	1.5	1.1	1.1	1.6	1	1.1	1.7	1		0	0	0.1	0.71	0	0	0	0	0	0
	Os01t0949800-01	857	9.1	49.5	60.3	8.1	6.1	4.3	6.1	5.3	6.3	1	1	1	1	1	1.2	1	1	1	0.1	0.1	0.1	0.1	0.3	0.3	0.2	0.4	0.3	0.5	4	3.7	0.6	1.3	0.7	0.6	1.2	0.8		0	8.11	48.49	59.29	5.09	4.3	5.26	7.06	5.14	3.27
	Os07t0290200-01	723	0.9	3.9	5.8	0.9	1.1	0.8	0.9	0.9	1.4	1	1	1	1	1.1	1	1	1	1	0.1	0.3	0.1	1	3.1	3	0.6	2.5	1.8	2.4	2.8	1	2.7	2.5	1.9	2.7	1.7	1.4		0.28	0.17	4.05	6.47	0.15	0.14	0.81	0.18	0.43	0
	Os07t0558400-01	1221	1.1	3.2	4.3	1	1	1	1	1	1.1	1	1.1	1	1	1	1.1	1	1	1	0.1	0.2	0.1	0.2	0	0	0.4	0	0.1	1.2	0	0.1	1.1	0	1	1.3	0	1.4		0	0.1	2.21	3.3	0	0	0.08	0	0	0
	Os02t0745100-01	1408	1.2	4.7	4.1	1.3	1.5	1.4	1.2	1.2	1	1	1	1	1	1	1	1	1	1	0.1	0.1	0.1	0.1	0.3	0.2	0.2	0.4	0.2	1.2	0.2	0.3	0.8	0.5	0.6	1.1	0.5	0.7		0	0.18	3.74	3.05	0.23	0.21	0	0.27	0.45	0.44
	Os08t0391300-01	1126	1.7	4.3	3.8	2.1	2	1.8	2.3	2	2	1.2	1.5	1.3	0.9	1.2	0.8	1.1	1	0.8	0.1	0.1	0.1	0.4	0.5	0.9	0.4	0.7	0.8	0.8	0.9	0.5	0.8	0.9	0.7	0.8	1.1	0.6		0	0.66	3.33	2.77	1.32	0.97	0.96	1.14	0.98	0.83
	Os03t0594400-01	1826	1	3.6	2.6	1	1.5	1.1	1	1.2	1.1	1	1	1	1	1	1	1	1	1	0.1	0.2	0.1	0.5	0.5	0.4	0.6	0.7	0.3	1.1	2.8	3.2	1.2	2	1.5	1.1	1.8	1.5		0	0	2.63	1.64	0	0.22	0.11	0	0.52	0.06
[truncated: 31 more columns]
